# Supplementary material for: Complement peptide C3a receptor 1 promotes optic nerve degeneration in DBA/2J mice
Source: J Neuroinflammation. 2020 Nov 11;17:336. doi: 10.1186/s12974-020-02011-z (PMC7656757; doi:10.1186/s12974-020-02011-z)
Supplement: Supplementary file 1 — Additional file 1: Table S1. DE genes [file 12974_2020_2011_MOESM1_ESM.txt]

Gene	FC	logFC	logCPM	P-value	FDR
Lyz2	34.01440303	5.088073864	10.56498681	1.56E-05	0.000866667
Mpeg1	21.93353346	4.455066342	8.623106542	9.82E-05	0.003511489
Lcp1	23.37357387	4.546806437	8.445062299	7.55E-05	0.002892201
Apoe	27.26607328	4.76903504	8.475410135	3.96E-05	0.001714125
Ctss	23.36644193	4.546366163	8.307886595	7.54E-05	0.002892201
Laptm5	44.23217401	5.467024247	8.162185323	5.16E-06	0.000458763
Cd68	35.45648573	5.147977646	8.055283921	1.32E-05	0.000775655
Xist	466.4531544	8.865588389	9.074436317	2.23E-10	2.91E-06
Msr1	29.53612803	4.884408807	7.893748436	2.86E-05	0.001340202
Fcer1g	41.20018578	5.364578938	7.769111211	7.08E-06	0.000545137
Plek	30.46402516	4.92903467	7.740213431	2.50E-05	0.001207367
Lilrb4	17.91207312	4.162860418	7.549960939	0.000226027	0.006480112
Cd14	39.96705994	5.320739544	7.538721873	8.00E-06	0.000585233
Ccl3	39.3810812	5.299430815	7.369574666	8.53E-06	0.000608835
Apobec1	48.08466934	5.587505093	7.375520858	3.60E-06	0.000363508
Itgam	43.55204554	5.444668576	7.361766488	5.54E-06	0.000480432
Rgs1	33.27666856	5.056439102	7.286663887	1.73E-05	0.000937347
Cybb	35.21917709	5.138289295	7.323905736	1.37E-05	0.000796158
C1qc	60.89953842	5.928359388	7.222393147	1.32E-06	0.000204581
Ms4a7	30.27319069	4.919968833	7.225284209	2.59E-05	0.001236687
Adam8	22.88059017	4.516052359	7.178855763	8.30E-05	0.00308716
Csf1r	38.9399423	5.283178841	7.1115192	8.98E-06	0.00062493
Tyrobp	38.67986967	5.273511029	7.130834826	9.19E-06	0.000629836
Nckap1l	37.18564127	5.216673747	7.112863672	1.08E-05	0.000684224
Mrc1	61.01636962	5.931124439	7.000447098	1.29E-06	0.000203017
Cd93	28.50716818	4.833252828	7.014957032	3.36E-05	0.001519679
Cd180	36.47716968	5.188921888	6.985203115	1.18E-05	0.000715075
Lgmn	20.0604271	4.326280417	6.997762719	0.000143348	0.004618355
C1qb	47.39435074	5.566643199	6.752697101	3.94E-06	0.000377121
Cd53	21.0139213	4.393273496	6.752861452	0.000118681	0.004043866
Fyb	24.60886462	4.621106192	6.602123777	6.19E-05	0.002485093
Tlr13	77.74723776	6.280719514	6.526816043	4.61E-07	0.000105182
Emr1	29.81734704	4.898079996	6.61613018	2.78E-05	0.001305515
Gatm	61.17946901	5.93497568	6.426125147	1.29E-06	0.000203017
Stab1	86.81171161	6.439817782	6.270250454	2.99E-07	9.00E-05
Ptprc	29.44384551	4.879894201	6.200414568	2.91E-05	0.001357904
C5ar1	118.310768	6.886437575	6.112541915	7.55E-08	6.08E-05
C1qa	62.1595156	5.957903356	6.113866573	1.22E-06	0.000199211
Tlr7	50.95994131	5.671291711	6.147262602	2.93E-06	0.00033747
Fcrls	42.30419101	5.402728691	6.076240108	6.31E-06	0.000512708
Lyz1	50.06922555	5.645852235	6.031373198	3.15E-06	0.000341614
Cxcl2	38.42354583	5.263918756	5.967141091	9.49E-06	0.000639996
Cd84	25.44517764	4.669320358	6.019026012	5.37E-05	0.002217499
Cd36	21.1411604	4.401982661	5.950880727	0.000119271	0.004053356
Apbb1ip	19.30024424	4.270547199	5.959656655	0.000169545	0.005262303
Lcp2	26.14956886	4.708715255	5.845715839	4.79E-05	0.002018533
Myo1f	38.1765365	5.254614317	5.852600342	9.83E-06	0.000646077
Itgb2	42.8348706	5.420713825	5.684326834	6.18E-06	0.000512708
Hpgds	95.28640286	6.574198455	5.642657333	2.11E-07	7.45E-05
Plau	24.61598093	4.621523326	5.650573144	6.34E-05	0.002525275
Sema4d	33.54179812	5.067888126	5.665863625	1.78E-05	0.000948105
Ccr5	48.3590802	5.595714899	5.622808583	3.69E-06	0.000366887
Ms4a6d	51.98467298	5.700014421	5.650475724	2.71E-06	0.000326372
Alox5ap	40.52840897	5.340861635	5.644043349	7.78E-06	0.000575603
Ccl2	17.63080226	4.140026218	5.583716176	0.000245753	0.006953729
Slc7a8	24.76150826	4.630027289	5.52994514	6.03E-05	0.002439265
P2ry6	39.83865445	5.316097016	5.555850876	8.38E-06	0.000602612
Dock2	42.71825611	5.416780848	5.417383371	6.34E-06	0.000512708
Trem2	48.08982745	5.587659845	5.406921397	3.84E-06	0.000374091
Clec4d	31.75694936	4.989000426	5.367312343	2.20E-05	0.001121688
Coro1a	39.37315282	5.299140336	5.421592888	8.87E-06	0.000620885
Tnfrsf11a	35.27562142	5.140599593	5.321891646	1.41E-05	0.00080675
Lair1	46.04943415	5.525111524	5.34320637	4.48E-06	0.000413438
Arhgap30	39.93433171	5.319557666	5.345014919	8.19E-06	0.000595738
Cxcl16	16.04721288	4.004250843	5.4059099	0.000356951	0.00957953
Ly86	59.65886813	5.898664701	5.251443303	1.49E-06	0.000219828
Ctse	33.5387514	5.067757075	5.277938615	1.76E-05	0.000937347
Rac2	62.18444405	5.958481818	5.203941455	1.34E-06	0.000204581
Lrrc33	87.26603984	6.447348424	5.184309483	3.05E-07	9.00E-05
Inpp5d	44.95623639	5.490449357	5.240532693	5.09E-06	0.000456724
Elmo1	28.22098021	4.818696193	5.191364118	3.61E-05	0.001608742
Bcl2a1b	36.17473332	5.176910476	5.193296894	1.26E-05	0.000750008
Plxnc1	33.48343682	5.065375712	5.228149976	1.74E-05	0.000937347
Lpcat2	20.59144973	4.363973501	5.255456242	0.000129512	0.004333475
Pla2g7	18.34459146	4.19728287	5.127495956	0.000207731	0.00604884
Srgn	80.22513093	6.325982334	5.130488706	4.52E-07	0.000105182
Ncf1	22.89161047	4.516747058	5.049311335	8.57E-05	0.003142092
Ccl4	93.0736554	6.540300964	4.95478324	2.38E-07	7.99E-05
Clec12a	42.97240302	5.42533855	5.044509245	6.34E-06	0.000512708
Lonrf3	23.08048456	4.528601608	5.02267355	8.27E-05	0.003082619
Prkcb	31.73797136	4.988138011	4.916191081	2.27E-05	0.001140841
Gng2	21.83104508	4.448309291	5.098896217	0.000104816	0.003687264
Cyth4	53.08163702	5.730140958	4.892545575	2.61E-06	0.000317695
Pld4	31.46033001	4.975461899	5.066344868	2.28E-05	0.00114233
Unc93b1	21.47958033	4.424893901	4.957069352	0.000110508	0.003825461
Arrb2	30.87273473	4.948261378	4.890610105	2.50E-05	0.001207367
Dock10	36.7874876	5.201143246	4.80932765	1.22E-05	0.000733626
Fmnl1	137.5344629	7.103649359	4.722535165	5.34E-08	5.66E-05
Csf2rb	43.31693115	5.436859132	4.737816311	6.16E-06	0.000512708
Lmo2	37.62706307	5.233698781	4.767874917	1.09E-05	0.000684224
Tlr2	20.9705417	4.390292224	4.811771256	0.00012275	0.004160716
Cd37	59.47089674	5.894111925	4.771572952	1.55E-06	0.000225903
Clec5a	19.54239869	4.288535653	4.741185381	0.000161565	0.005129113
Atp8b4	82.96459129	6.37442383	4.764554221	3.86E-07	0.000104595
Cd52	45.80303277	5.517371222	4.64742518	4.80E-06	0.00043391
Ptpn6	42.66239199	5.414892952	4.635578301	6.66E-06	0.000525433
4632428N05Rik	23.40303351	4.548623639	4.805633602	7.93E-05	0.002975172
Il2rg	32.21744207	5.00977005	4.61432242	2.12E-05	0.001095553
Gm885	21.6822414	4.438441998	4.550084244	0.00010694	0.003736403
Ncf2	17.51068064	4.130163257	4.506177379	0.000251571	0.00708755
Evi2a	31.30234488	4.968198829	4.544175185	2.33E-05	0.00116356
Tnf	69.63887011	6.12182089	4.411499786	8.52E-07	0.000154044
Myh1	26.49199157	4.727484399	4.707340204	4.93E-05	0.00205864
Arhgap25	19.08614392	4.254453752	4.442168359	0.000183805	0.005525187
Lilrb3	88.51393239	6.467832653	4.366372587	3.11E-07	9.00E-05
Npl	41.70955064	5.382305864	4.349985813	7.29E-06	0.000554714
Vav1	149.2808566	7.22188536	4.317174295	3.63E-08	5.10E-05
Slc15a3	47.51937417	5.570443931	4.312760245	4.48E-06	0.000413438
Prex1	23.0652367	4.527648192	4.413693479	8.64E-05	0.003149752
Etv1	19.10059918	4.255545991	4.384161645	0.000180613	0.005480448
Clec4n	25.19059234	4.654813142	4.239076753	5.87E-05	0.002393644
Fcgr2b	125.4871832	6.971396209	4.200866587	8.42E-08	6.08E-05
Mafb	28.16139431	4.81564686	4.506232738	3.75E-05	0.001647521
Csf2rb2	18.43996293	4.204763851	4.384630749	0.00020597	0.006011007
Arap3	116.0417964	6.858500724	4.184298087	1.23E-07	6.08E-05
Plcg2	27.63472294	4.788410244	4.263349537	4.01E-05	0.001727859
Irf8	215.1985071	7.749524259	4.109434118	1.42E-08	3.56E-05
Kif21b	27.97487028	4.806059536	4.312400697	3.92E-05	0.001707238
Hmha1	35.96446347	5.168500177	4.177600936	1.38E-05	0.000796158
Slfn5	23.07770729	4.528427998	4.611424933	8.40E-05	0.003107633
Stap1	28.84464676	4.85023169	4.091467769	3.47E-05	0.001560602
Hk3	101.2099035	6.661206656	4.002411135	1.81E-07	7.20E-05
Ccl12	31.10982325	4.959298293	4.085781061	2.43E-05	0.00119705
Cfp	18.30653052	4.194286491	4.142018105	0.000216184	0.006253011
Slco2b1	82.39066081	6.364408908	3.985007391	5.11E-07	0.000109448
Ccrl2	19.54059664	4.288402613	4.064573434	0.000169804	0.005262303
Cacna1a	31.22151452	4.964468617	4.009268864	2.60E-05	0.001236687
Apobr	21.4149266	4.420544827	4.152606334	0.000118654	0.004043866
Hcls1	30.84192322	4.946820826	3.99111207	2.60E-05	0.001236687
BC013712	60.79662007	5.925919216	3.901763379	1.61E-06	0.000230377
Nfam1	38.21878287	5.256209929	4.051700178	1.14E-05	0.000700561
Blnk	104.1607387	6.702667775	3.879722235	1.83E-07	7.20E-05
Igsf6	40.31703396	5.333317602	3.911390382	8.29E-06	0.000599499
Rbm47	21.40659244	4.419983257	3.903947533	0.000118101	0.004043866
Aif1	17.84763084	4.157660673	3.797327236	0.000239128	0.006795824
Sla	39.8910162	5.31799197	3.749910775	9.09E-06	0.000625726
Slc11a1	19.50570153	4.285823981	3.892636088	0.000174666	0.005374586
Ch25h	81.67861239	6.351886452	3.91077146	4.60E-07	0.000105182
Fcgr1	28.85169689	4.850584267	3.911423631	3.70E-05	0.001636419
Selplg	34.35548271	5.102468449	3.943422147	1.75E-05	0.000937347
Lat2	16.14621406	4.013124018	3.777549989	0.000369616	0.009858441
Casp1	41.23645363	5.36584836	3.759404774	8.56E-06	0.000608835
Sash3	97.6855566	6.610073362	3.766811014	2.52E-07	7.99E-05
Aim2	38.56979409	5.269399539	3.685594069	1.04E-05	0.000671847
Slamf9	40.51496914	5.340383137	3.682761351	8.67E-06	0.000611596
Tlr9	112.2822118	6.810985578	3.678119597	1.49E-07	6.44E-05
P2ry13	31.5449031	4.979335014	3.583958651	2.48E-05	0.001207367
Klhl6	60.01552216	5.907263776	3.582217593	1.70E-06	0.000234811
Fermt3	76.1351465	6.250490698	3.574020995	7.69E-07	0.000140954
Pf4	40.35372118	5.334629811	3.568305323	9.62E-06	0.000643103
Il10ra	23.71596408	4.567786612	3.600916813	7.61E-05	0.00289566
Arhgap9	63.70181218	5.99326251	3.604558895	1.56E-06	0.000225903
Rapgef5	18.77450726	4.23070314	3.678863481	0.000197473	0.005839774
Gpr65	43.56000292	5.444932146	3.516866211	6.22E-06	0.000512708
Aoah	876.2162714	9.775143196	3.608272054	7.36E-10	4.79E-06
Btk	111.2731244	6.797961374	3.545952962	1.53E-07	6.44E-05
Tagap	37.75470345	5.23858448	3.499339896	1.17E-05	0.000715075
Dpep2	31.86857276	4.994062504	3.685449567	2.49E-05	0.001207367
Mertk	37.05904102	5.211753644	3.640020878	1.27E-05	0.000750008
Pik3ap1	127.7764314	6.997477943	3.466650749	1.17E-07	6.08E-05
Nfatc2	39.50212684	5.303858427	3.57828892	1.02E-05	0.000670141
Wdfy4	32.12981981	5.005840985	3.477170461	2.27E-05	0.001140841
Cd72	30.56531069	4.933823327	3.483899604	2.93E-05	0.001363557
Parvg	80.06292583	6.323062434	3.417724748	5.51E-07	0.000110244
Tbxas1	31.25402899	4.965970276	3.448617864	2.55E-05	0.001223576
Abcd2	24.44362298	4.611386229	3.483896006	7.19E-05	0.002784015
Adap2	33.17841178	5.052172923	3.366104804	2.03E-05	0.001052003
Coro2a	29.09725968	4.862811385	3.350292549	3.48E-05	0.001560602
Hvcn1	32.6493433	5.028982069	3.343842425	2.22E-05	0.001123927
Csf3r	43.70789936	5.449822137	3.335179856	6.93E-06	0.000536959
Atp2a3	63.23272926	5.982599585	3.303289462	1.71E-06	0.000234811
Tab3	-16.31598764	-4.028214414	7.381211561	0.000329749	0.008979111
Gpr34	23.82702307	4.574526808	3.458709192	7.62E-05	0.00289566
P2ry12	36.01570941	5.170554416	3.26548276	1.44E-05	0.000816247
Rnf144b	53.98845712	5.754579083	3.539118353	2.98E-06	0.00033747
Vav3	152.3617158	7.251356629	3.27673907	8.36E-08	6.08E-05
Naip2	33.69723866	5.074558469	3.27688286	1.96E-05	0.001019308
Myo1g	43.02389696	5.4270663	3.244030381	7.60E-06	0.000568316
Lpxn	61.87796975	5.951353957	3.209320439	1.82E-06	0.00024138
Arhgap4	43.76393451	5.451670542	3.232362846	6.85E-06	0.000534085
Prkch	56.08460118	5.809532808	3.255902595	3.01E-06	0.00033747
Cd48	53.32280999	5.736680904	3.237350961	2.90E-06	0.00033747
Tm6sf1	22.36251658	4.483010647	3.428542562	0.000130612	0.004345357
Cd83	19.52230285	4.287051338	3.152712646	0.000174124	0.005370621
Hhex	132.1394582	7.045917524	3.079621824	9.52E-08	6.08E-05
Rcsd1	21.16970317	4.403929135	3.320148074	0.0001473	0.00472231
Nlrp3	27.65815561	4.789633048	3.219392037	4.70E-05	0.001986553
Ms4a6b	36.61519462	5.194370559	3.350094771	1.46E-05	0.000821206
Tnfaip8l2	54.43299519	5.766409518	3.058741296	3.05E-06	0.00033747
Gpr84	129.2712245	7.01425736	2.898274889	1.37E-07	6.36E-05
Pik3cd	17.10847829	4.09663954	3.194031157	0.000311712	0.00863244
Cd200r1	23.06448191	4.527600981	2.933467625	9.72E-05	0.003485909
Slfn2	24.64282032	4.623095474	2.924504964	6.87E-05	0.002708847
Nav3	41.80158568	5.385485765	3.350806138	9.45E-06	0.000639996
Clec4a2	36.44639386	5.187704171	2.958316899	1.44E-05	0.000816247
AB124611	93.00532366	6.539241394	3.049788521	4.59E-07	0.000105182
Alox5	64.87999448	6.019701792	2.819232355	1.66E-06	0.000232705
Myo7a	39.74228416	5.312602888	2.93688883	1.10E-05	0.000684224
Ncf4	112.8227981	6.817914812	2.929135088	1.90E-07	7.26E-05
Galnt6	99.481322	6.636353774	3.001137049	3.35E-07	9.27E-05
Bend4	19.76344286	4.304762386	2.959429714	0.000180531	0.005480448
Gm11428	32.7424567	5.033090668	2.828212514	3.87E-05	0.001689885
Osm	126.2184372	6.979778855	2.743524358	2.12E-07	7.45E-05
Clec4e	144.8434307	7.178350443	3.216532748	1.18E-07	6.08E-05
Acss1	60.90530908	5.928496087	2.777904676	2.04E-06	0.000259749
Tal1	32.30146435	5.013527664	2.995200257	2.48E-05	0.001207367
Pilra	23.52100302	4.555877678	2.774142095	8.93E-05	0.003247115
Mctp1	22.60564487	4.498611169	2.774866478	0.000107648	0.003736403
Atp1a3	132.6467405	7.051445415	2.868049842	2.48E-07	7.99E-05
Gmfg	25.18690854	4.65460215	2.746118373	6.27E-05	0.002510352
Cd69	49.35772986	5.625204136	2.697932103	4.43E-06	0.000413438
Prdm1	291.9172879	8.189415842	2.646696659	3.34E-08	5.10E-05
Ms4a6c	36.30042723	5.181914623	2.778831338	1.56E-05	0.000866667
Ptpn18	31.44121932	4.974585263	2.684629302	3.15E-05	0.001453822
Ticam2	55.14186556	5.785076172	2.627960685	3.33E-06	0.000351886
Cd300ld	281.1305184	8.135096265	2.691576005	3.92E-08	5.10E-05
Cacna1d	16.2130827	4.019086521	2.679854366	0.000367757	0.009829016
Naip5	108.9273035	6.767221813	2.625423058	4.02E-07	0.000104595
Ccl6	52.44798881	5.712815547	2.514158347	4.15E-06	0.000392057
Icosl	55.75362958	5.800993823	2.582381106	3.06E-06	0.00033747
Cd28	444.2130078	8.79510783	2.506323673	1.64E-08	3.56E-05
Clec4a1	42.56612572	5.41163388	2.546765806	1.04E-05	0.000671847
Arl11	51.90877757	5.697906608	2.497377369	4.16E-06	0.000392057
Siglec1	19.98362313	4.32074627	2.531793506	0.000183076	0.005516003
Rinl	22.6688119	4.502636875	2.569884098	0.00011527	0.003967665
Dok2	33.72160628	5.075601353	2.346944028	2.41E-05	0.00119445
Lyl1	70.80846965	6.145850031	2.428177835	1.46E-06	0.00021803
Tmem8	21.33390345	4.415076054	2.515521687	0.000127898	0.004290508
Cnr2	30.16322224	4.91471865	2.315190054	3.27E-05	0.001493259
Ccdc3	21.53842446	4.428840815	3.615113084	0.000131049	0.004345357
1810011H11Rik	25.28484423	4.660200985	2.455237212	7.80E-05	0.002942379
Ebi3	386.0074691	8.592484953	2.372759411	3.05E-08	5.10E-05
Rnasel	44.73668367	5.483386408	2.561234931	9.37E-06	0.000638242
Kcnk6	17.13602763	4.098960806	2.320301741	0.000332836	0.009025414
Xylt1	19.72521163	4.301968874	2.491346853	0.000194733	0.005786857
Dhdh	98.87997209	6.627606431	2.321719586	6.15E-07	0.000121293
Bcl2a1d	49.3558518	5.625149241	2.240807385	7.26E-06	0.000554714
Zkscan14	27.59035926	4.786092337	2.648388885	5.51E-05	0.002263687
Folr2	73.76089264	6.20478421	2.253713028	1.20E-06	0.000199211
Ptafr	18.53210402	4.21195478	2.35901957	0.000241568	0.006850227
Lrmp	63.54677819	5.989747078	2.241887942	2.34E-06	0.000289836
Map3k5	334.5175116	8.385937926	2.190291269	5.66E-08	5.66E-05
Syngr1	61.27951798	5.937333044	2.080210734	3.46E-06	0.000357935
Rasal3	105.6693274	6.723412857	2.012210206	5.48E-07	0.000110244
Gpr146	28.74271442	4.845124409	2.292934644	4.63E-05	0.00196403
Sall1	35.69430359	5.15762195	2.123670758	1.93E-05	0.001011744
Tlr1	32.83614078	5.037212673	2.255674263	2.69E-05	0.001272241
Tifab	42.3350629	5.403781128	2.01924245	1.39E-05	0.000796158
Clec4a3	1107.753699	10.11342143	2.229475888	1.43E-08	3.56E-05
Il1b	101.9665007	6.671951448	1.948519886	6.43E-07	0.000124892
Gpnmb	22.46750934	4.489768297	2.023980653	0.000115531	0.003967665
Susd3	47.8615611	5.580795549	1.988883065	8.00E-06	0.000585233
Ugt1a7c	23.85028068	4.575934339	2.007227189	0.000104561	0.003687264
I830077J02Rik	28.03068454	4.808935072	1.922252202	4.82E-05	0.002023413
Cd200r4	19.2326437	4.265485183	1.920137524	0.000231712	0.006628487
Galnt12	278.2397183	8.120184567	1.894298979	1.26E-07	6.08E-05
Ceacam1	25.8716457	4.693299922	1.895842643	9.35E-05	0.003367601
Igfbp3	-33.53458361	-5.067577784	6.846276291	1.70E-05	0.000935474
Lrrc25	67.16035566	6.069537965	1.756963804	3.45E-06	0.000357935
Gm4902	22.95922683	4.521002154	1.854393571	0.000133775	0.004408139
Itgal	142.1195361	7.150961075	1.609553684	7.59E-07	0.000140954
Ppfia4	65.64200288	6.036547354	1.838215771	3.85E-06	0.000374091
Cdh8	238.2762789	7.896491524	2.259382106	2.48E-07	7.99E-05
Kcnk13	29.7863025	4.896577142	1.824060485	4.35E-05	0.001855939
F5	45.2265022	5.499096518	1.777719219	1.26E-05	0.000750008
Cdhr3	828.3560951	9.694107279	1.588493329	5.08E-08	5.66E-05
Depdc7	26.63842718	4.735436998	1.781019018	6.95E-05	0.002731919
Srl	27.41456723	4.776870794	1.995198452	7.04E-05	0.002746557
Sult1a1	17.96396268	4.167033725	2.554272686	0.000350592	0.009476697
Slc16a6	20.18877224	4.335481272	1.806363435	0.000224561	0.006452288
Naip6	95.62270932	6.579281378	1.563990707	9.26E-07	0.000165072
Cd5l	134.9957814	7.076770514	1.545947216	9.53E-07	0.000167648
Fam196b	223.8237813	7.806219521	1.609810909	3.26E-07	9.23E-05
Slc9a7	-19.10444748	-4.255836629	5.775853125	0.00017754	0.005450128
Gpr35	29.81170818	4.897807137	1.723211072	6.00E-05	0.002439265
Lilra5	189.2577905	7.564208878	-0.33114298	2.72E-05	0.001282926
Kcnma1	24.97828328	4.642602421	1.584975539	9.37E-05	0.003367601
Siglece	213.6601694	7.739174175	1.489665338	3.98E-07	0.000104595
Chchd10	28.83022435	4.849510159	1.74853646	0.000100871	0.003577497
Gab3	29.71314217	4.893029273	1.689480307	5.15E-05	0.002133316
Creg2	25.76624282	4.687410277	1.586049084	7.97E-05	0.002979871
Ugt1a5	722.5845298	9.497022558	1.392654788	9.24E-08	6.08E-05
Il21r	199.0958523	7.637319356	1.365691107	5.41E-07	0.000110244
Adora3	702.1845179	9.455706377	1.334442179	1.06E-07	6.08E-05
Rhoh	17.69065539	4.144915592	1.457582723	0.000332758	0.009025414
Il12rb2	61.06123676	5.932184906	1.378246766	4.76E-06	0.00043391
Map3k9	113.714315	6.82927007	1.342762084	2.01E-06	0.000258722
AI467606	190.5795562	7.574249557	1.291257892	6.52E-07	0.000124892
F13a1	676.1258252	9.401147943	1.300817205	1.23E-07	6.08E-05
B430306N03Rik	652.8443866	9.350595339	1.280779229	1.45E-07	6.44E-05
Cst7	77.96905831	6.284829805	1.313804364	2.39E-06	0.000293957
Gm4980	33.05264716	5.046693915	1.271731557	3.73E-05	0.00164531
Il7r	37.13884638	5.214857097	1.65501515	2.21E-05	0.001121688
Pbx4	175.5125329	7.455430243	0.227488087	3.69E-05	0.001636419
Ankrd34a	-18.33359151	-4.196417529	5.413804611	0.000213617	0.006192511
Amigo1	22.51571301	4.492860259	1.552354707	0.000166271	0.005189873
C030034L19Rik	609.220032	9.25081957	1.170264348	1.96E-07	7.28E-05
Bank1	167.7796169	7.390423647	1.178539535	1.14E-06	0.000194951
Ulk4	19.27304079	4.268512304	1.61003519	0.000259939	0.007291743
Traf3ip3	174.0034653	7.442972227	-0.337188035	3.94E-05	0.001708283
Dok3	98.23167596	6.618116408	1.296595204	3.69E-06	0.000366887
Pira6	33.72416754	5.075710927	1.183101003	3.31E-05	0.001507856
AI662270	171.7484055	7.424152895	-0.122610745	4.20E-05	0.001798534
Tns4	170.3996041	7.412778173	1.258549256	4.20E-05	0.001798534
Mmp3	45.01259783	5.492256925	1.361431547	1.88E-05	0.000992945
Sh3tc1	29.12611839	4.864241542	1.247239191	6.03E-05	0.002439265
Gna15	562.8491548	9.136604518	1.195542063	2.76E-07	8.56E-05
Abcb4	20.99124474	4.391715813	1.104039551	0.000233582	0.006667337
Cdc42ep3	17.6286163	4.139847334	1.313601331	0.000360202	0.009646887
Oit3	90.53682794	6.500432856	1.051736445	5.24E-06	0.00046078
Ccdc88b	151.1621277	7.23995292	1.112582095	1.76E-06	0.000236368
Crispld2	28.64683925	4.840304063	1.847986642	8.35E-05	0.003095148
5031426D15Rik	-15.98235778	-3.998408351	4.982892878	0.000372781	0.00992253
AW112010	162.0793113	7.340556139	-0.518226484	5.13E-05	0.002133316
Card9	145.7136104	7.186991829	0.956227304	2.06E-06	0.000259749
Fam19a3	508.2843083	8.989491883	0.913160399	4.30E-07	0.000105182
Sv2a	28.50313527	4.833048716	1.599979064	0.000101277	0.003582131
Pik3r6	508.3705958	8.989736777	1.081038356	4.20E-07	0.000105182
Bhlhe41	32.13888747	5.006248084	1.031116815	6.17E-05	0.002485093
Lamc3	504.4146853	8.978466468	1.034339726	4.40E-07	0.000105182
Gapt	142.3148182	7.152942076	0.911032484	2.30E-06	0.00028841
Rapsn	495.077361	8.951510169	1.124733851	4.72E-07	0.000105953
Nrap	22.26507128	4.476710326	0.904162575	0.000190644	0.005678298
Spn	27.43892947	4.778152291	0.873893916	7.76E-05	0.002934965
Mtfp1	128.8893863	7.009989656	0.946716068	3.15E-06	0.000341614
Gstm7	21.54028928	4.42896572	1.267286876	0.000252412	0.007095879
Il1a	152.7502759	7.255031175	-0.481413092	6.33E-05	0.002525275
Gjb6	151.1516161	7.239852594	0.148895849	6.80E-05	0.002690019
Vsx1	-151.5265283	-7.243426583	-0.120894098	6.80E-05	0.002690019
Steap4	124.6042972	6.961210012	1.999264138	3.57E-06	0.000363049
Tbkbp1	40.80292847	5.350600794	1.0930636	3.14E-05	0.001453726
Stag3	68.19499566	6.091593969	0.82579372	1.47E-05	0.000821281
Wnt2b	32.79658839	5.035473844	1.156915519	7.04E-05	0.002746557
Nup210	119.6522366	6.902703555	0.692215149	4.77E-06	0.00043391
Khdrbs3	-19.03197593	-4.250353447	4.967406782	0.000187679	0.005602812
C130050O18Rik	417.2758217	8.704857518	0.709893835	9.98E-07	0.000173117
Unc13d	32.09268095	5.004172409	0.840781309	7.63E-05	0.00289566
Runx3	113.5339344	6.826979762	0.740551592	5.97E-06	0.000511313
Fmr1nb	398.8256489	8.639614384	0.696806854	1.22E-06	0.000199211
Galnt3	112.7598209	6.817109281	0.820497643	6.15E-06	0.000512708
Gm16845	47.60609121	5.573074273	0.772517806	1.94E-05	0.00101545
Tmem71	112.4216781	6.812776444	0.593349735	6.15E-06	0.000512708
Pvrl4	398.4934948	8.638412363	0.632021147	1.22E-06	0.000199211
Add2	63.17880747	5.981368801	0.882148667	2.18E-05	0.001118497
Pilrb2	64.76804496	6.017210292	0.572022591	2.18E-05	0.001118497
Gm14492	145.0508029	7.180414471	-0.530337927	7.88E-05	0.002965182
Angptl7	20.38159848	4.349195298	0.71636595	0.000327783	0.008944283
Ccdc73	62.99054599	5.977063411	0.6944061	2.46E-05	0.001207367
Afap1l1	23.09587043	4.529563014	0.766323281	0.000209522	0.006087352
Selenbp1	370.1221318	8.531857595	0.525671262	1.65E-06	0.000232705
1600010M07Rik	364.0156838	8.507856801	0.465566676	1.76E-06	0.000236368
Dhrs9	357.2059526	8.480612312	0.469012046	1.94E-06	0.000252589
Cdkn1c	32.14342215	5.006451629	2.046852011	7.43E-05	0.002860244
Acer2	143.2107066	7.161995544	-0.379360501	8.50E-05	0.003126304
Cox6a2	95.05158564	6.570638789	0.674372794	1.14E-05	0.000700561
Ptgdr	21.50461343	4.426574293	2.995622701	0.000302186	0.008386474
Kcnk5	22.48790348	4.491077262	0.655684553	0.000302186	0.008386474
Zc3h12d	32.13650558	5.006141158	0.516493962	8.45E-05	0.00311449
Wdr52	26.14590645	4.708513182	0.577075266	0.000180181	0.005480448
Zbtb16	140.5185031	7.134616303	0.072546329	9.18E-05	0.003320552
Slamf7	93.56908388	6.547960023	0.404427377	1.22E-05	0.000733626
Trpm3	89.70201647	6.487068512	1.26467044	1.45E-05	0.000816263
F630028O10Rik	326.876067	8.35259994	0.327684909	2.82E-06	0.000333866
4930486L24Rik	325.7582669	8.347657981	0.363381563	2.82E-06	0.000333866
F9	136.6586028	7.094432471	0.855531656	9.93E-05	0.003532656
P2rx1	138.727381	7.116108754	-0.375583915	9.93E-05	0.003532656
Ankrd37	324.507607	8.342108487	0.528706314	2.92E-06	0.00033747
Hsf2bp	36.66351197	5.196273082	1.667862917	0.000106775	0.003736403
Fam78a	320.45282	8.323968156	0.37945741	3.03E-06	0.00033747
Pstpip2	53.31346602	5.736428073	0.410077705	4.89E-05	0.002047266
Capn3	314.4882795	8.296862441	0.290531998	3.26E-06	0.000350637
Haao	87.79272575	6.456029502	0.315000861	1.73E-05	0.000937347
Tspan8	310.4871267	8.278389643	0.276680357	3.51E-06	0.000359715
Ipcef1	136.2252972	7.089850828	-0.718878684	0.000107594	0.003736403
Gm19897	135.1126082	7.078018498	0.135090656	0.000107594	0.003736403
Zfp558	-37.7314816	-5.237696847	5.437519861	1.09E-05	0.000684224
Snx20	29.00085653	4.858023605	0.364835995	0.000127233	0.00427923
Gm973	76.42180971	6.255912517	0.534031181	5.86E-05	0.002393644
Rab39	304.7303949	8.251389597	0.257040915	3.78E-06	0.000373123
5031414D18Rik	302.7757502	8.242105852	0.28248366	3.93E-06	0.000377121
Slc17a9	21.93024808	4.454850227	0.271521621	0.000291995	0.008138344
Apold1	48.76766421	5.607852969	0.232926102	7.07E-05	0.002748311
Lrrc16b	25.06659345	4.647694042	0.554918623	0.000351663	0.009476697
P4htm	26.06458393	4.704018925	0.956070685	0.000184712	0.005526927
Tagln3	130.0285161	7.02268424	-0.410631107	0.000126789	0.004275349
B130006D01Rik	129.1654129	7.013075996	0.650621576	0.000126789	0.004275349
Rasgef1a	26.08902153	4.705370932	0.204210176	0.000184712	0.005526927
Agmo	281.6273787	8.137643784	0.148091149	5.18E-06	0.000458763
Cldn19	25.95968908	4.698201199	0.897189301	0.000199787	0.005870046
Rtkn2	45.42321235	5.505357832	0.624288713	8.61E-05	0.003147908
Slc14a1	270.2439561	8.078118543	0.146161964	6.38E-06	0.000512708
Gm14092	73.77217725	6.20500491	0.593059802	3.24E-05	0.001483823
2010317E24Rik	267.020929	8.060809014	0.690993018	6.66E-06	0.000525433
Gm15880	264.9661747	8.049664388	0.184649642	6.66E-06	0.000525433
Apoc2	258.8924089	8.016208854	0.103795359	7.59E-06	0.000568316
Lpar5	258.0593307	8.011558985	0.039808643	7.59E-06	0.000568316
Tnnt1	127.4904486	6.994245356	-0.211402002	0.000137956	0.004489099
Acan	126.0577738	6.97794128	-0.178236436	0.000137956	0.004489099
Mlxipl	125.7945983	6.974926163	-0.792016802	0.000137956	0.004489099
Agtr1a	127.5438982	6.994850071	1.292199982	0.000137956	0.004489099
Fgd2	42.96221212	5.424996374	0.188005633	0.000115137	0.003967665
Atp6v1g2	52.71209176	5.720062038	0.176166338	0.000142326	0.004608247
Nod2	251.1767309	7.972559009	0.012539062	8.69E-06	0.000611596
Edn1	-19.48282218	-4.284130769	4.178310074	0.00018093	0.005480448
1300002K09Rik	29.94445179	4.904216815	0.050167505	0.000131202	0.004345357
B3gnt3	22.05563364	4.463075303	0.082902721	0.000315877	0.008710705
Cyb5r2	123.6544426	6.950170263	0.063696001	0.000150353	0.00479656
Art3	-125.0957409	-6.966888861	-0.519730186	0.000150353	0.00479656
Gm13178	239.3819007	7.903170266	0.122118346	1.05E-05	0.000671847
Shisa3	239.3050232	7.90270687	1.067749565	1.05E-05	0.000671847
Fam167b	120.1382958	6.908552293	-0.706147703	0.000164143	0.005148151
Adamtsl2	121.1440127	6.920579294	-0.481504764	0.000164143	0.005148151
Ermap	120.2701734	6.910135093	-0.786900228	0.000164143	0.005148151
Ces2e	-122.5893335	-6.937689645	0.04520881	0.000164143	0.005148151
Sfrp2	119.9592576	6.906400689	-0.471984083	0.000164143	0.005148151
Gm7609	28.65588442	4.840759518	0.053031428	0.000157131	0.005000525
Slc6a4	236.2649762	7.884261971	0.309392181	1.10E-05	0.000684224
Fbxw24	26.7190305	4.739795756	0.214280413	0.000377795	0.009999424
Tnni2	236.7291033	7.887093271	0.044541497	1.10E-05	0.000684224
Amica1	36.00302829	5.170046355	-0.07390638	0.000198998	0.005860087
Nts	-48.61698007	-5.603388375	1.311583596	0.000170271	0.005264252
Tmod1	62.61262132	5.968381597	0.051482148	7.05E-05	0.002746557
Zswim5	54.90035486	5.778743569	0.13635121	0.000219512	0.006335188
Niacr1	214.8774164	7.747370054	-0.184309262	1.65E-05	0.000907661
Tmc8	209.8802179	7.713422382	0.349173332	1.83E-05	0.000968984
Hist1h2ac	32.8725825	5.038812895	0.181625473	0.000283323	0.007930614
Abcg3	118.1562321	6.884551916	-0.850573347	0.000179515	0.005480448
Fbxl22	32.21115264	5.009488382	-0.020912187	0.000315104	0.008707838
Pnck	48.07625177	5.587252517	-0.331746927	0.000181054	0.005480448
Lrrc14b	-77.1299831	-6.26921989	5.700888233	5.13E-07	0.000109448
Dusp27	-16.43294645	-4.038519275	3.430372383	0.000374782	0.00995543
Lrrc4c	-16.88948235	-4.078053206	3.45359966	0.000351308	0.009476697
Rgs20	-19.37664917	-4.2762472	3.471702166	0.00019786	0.005839774
Lin7a	-72.78458998	-6.185561129	5.23495469	7.33E-07	0.000138352
Bex1	-41.49356962	-5.37481587	4.34981314	7.71E-06	0.000573376
Egfl7	-20.01985698	-4.323359762	3.200495328	0.00018176	0.00548907
Cldn1	-20.99163474	-4.391742617	3.559492709	0.000144321	0.004638227
Wwc1	-36.73988046	-5.199275027	3.874413932	1.39E-05	0.000796158
Hspb3	115.2414686	6.848516141	-0.89758662	0.000196688	0.005831634
Sgsm1	-21.07295199	-4.397320522	3.128257545	0.000135256	0.004445697
2900011O08Rik	-26.77530874	-4.742831305	3.102817424	5.45E-05	0.002246796
Slco1c1	-37.39883098	-5.22492127	3.301387282	1.37E-05	0.000796158
Cdh13	-29.26618695	-4.871162886	3.145986376	3.78E-05	0.001658026
Slmo1	48.06245863	5.586838546	-0.208104365	0.000205243	0.00600325
Impg2	46.54356965	5.540509957	0.036976025	0.000205243	0.00600325
Klhdc8a	-82.63128457	-6.368616191	4.181916079	4.94E-07	0.000108894
Rpl39l	-184.2954827	-7.525876899	5.168752946	1.52E-08	3.56E-05
Slc4a11	-68.41902394	-6.096325618	3.722480647	1.28E-06	0.000203017
Lrrc15	-17.26436003	-4.109724951	2.017981348	0.000378022	0.009999424
Gpt	-43.74013899	-5.4508859	2.898643022	9.66E-06	0.000643103
Pih1d2	-22.58916497	-4.497559036	2.017284328	0.000143116	0.004618355
Itih3	-22.2927058	-4.478499831	2.264441133	0.000133481	0.004408139
Pcbd1	-40.74634859	-5.348598876	2.555614703	1.21E-05	0.000733626
Gabrb3	-23.28313787	-4.541213598	1.685687456	0.000138635	0.004499935
Hjurp	-38.805492	-5.278188941	2.323481834	1.72E-05	0.000937347
9330159F19Rik	-129.6945869	-7.018974457	3.909013211	1.14E-07	6.08E-05
Ace	111.4545992	6.800312341	-0.188845521	0.000237503	0.006764422
Sod3	-63.38723873	-5.986120518	2.946624167	1.88E-06	0.000246717
Plekha6	-23.35039183	-4.545374854	1.514157077	0.000164613	0.005150488
Pcdh17	-34.76543058	-5.119581553	2.290349795	3.33E-05	0.001512392
Ncam2	45.72038804	5.514765743	0.251128789	0.000249433	0.007042554
1700034H15Rik	-61.34078086	-5.938774627	2.603262213	3.37E-06	0.000353938
Prl2c2	-79.53097174	-6.313444893	2.796446352	1.43E-06	0.00021647
Mal	-27.95451023	-4.805009164	2.052727453	7.30E-05	0.002820116
1700029I15Rik	-52.1439073	-5.704426787	2.184990613	5.50E-06	0.000480432
D030025P21Rik	-43.21080862	-5.433320324	0.238222286	0.00028546	0.007973278
Mfsd2a	-33.93102043	-5.084532913	1.633123176	4.36E-05	0.001855939
Zfp783	-48.14486509	-5.58931003	2.003846082	9.71E-06	0.000643103
Nudt11	-44.94321434	-5.490031405	1.784277951	1.75E-05	0.000937347
BC025920	-26.54460113	-4.730346558	0.889354912	0.000166736	0.005191939
Esyt3	-23.3295994	-4.54408963	0.68166118	0.000220191	0.006340714
Maob	-38.30026202	-5.259282357	0.616839906	9.02E-05	0.003270433
Ccr2	103.4418739	6.692676505	-1.005633575	0.000320201	0.008755758
Chrna2	103.4418739	6.692676505	-0.79255476	0.000320201	0.008755758
Nr1h3	101.7588431	6.669010363	-0.570071473	0.000320201	0.008755758
Pth1r	102.1671471	6.674787547	0.008370957	0.000320201	0.008755758
S100a3	-72.27588292	-6.175442423	1.510779244	9.05E-06	0.000625726
Tfpi2	-40.22892617	-5.330161323	0.82562643	0.000131202	0.004345357
Srcin1	-77.10852927	-6.268818546	0.840050053	9.73E-06	0.000643103
H2-M1	-126.3356498	-6.981117991	1.359278483	3.31E-06	0.000351886
Slco1a1	-106.5618438	-6.735547141	1.010342903	6.71E-06	0.000525931
Plekhh1	-79.35874706	-6.310317343	0.593669826	2.34E-05	0.001163586
Mbl2	-97.70205656	-6.610317025	0.512075185	1.10E-05	0.000684224
Ankrd5	98.00585364	6.614796015	-0.527811272	0.000355378	0.00955702
Cxcl11	-75.49330669	-6.238276834	0.729710564	3.24E-05	0.001483823
Crabp1	-73.42716193	-6.198241934	0.803424131	3.52E-05	0.001576224
Lin7b	-710.7160426	-9.473129455	1.535111466	1.00E-07	6.08E-05
U90926	-740.048472	-9.531475958	1.645771901	8.38E-08	6.08E-05
Cpa4	-479.8838525	-8.906541459	1.342398206	5.46E-07	0.000110244
Dnajc6	-277.8919006	-8.118379976	0.952454451	5.62E-06	0.000484856
Ifitm6	40.88318898	5.353435829	-0.55050873	0.000378743	0.009999424
Dlx5	-268.9679922	-8.071290689	0.077427731	6.38E-06	0.000512708
Vmn2r79	-229.310764	-7.841160268	-0.066223764	1.27E-05	0.000750008
A630033H20Rik	16.63088263	4.055792832	1.902265013	0.000380398	0.010002542
Trem1	21.57834886	4.431512572	0.190179816	0.00037966	0.010002542
Serpinb1c	18.86842745	4.237902284	0.938241216	0.00038425	0.010083454
Nostrin	18.69566357	4.224631773	0.774597087	0.000388229	0.010167375
Olfml3	15.64597852	3.967719984	5.512170657	0.000392955	0.010270494
BC026585	97.72878652	6.610711673	-0.838995497	0.000395408	0.010272729
Bcl2a1a	97.72878652	6.610711673	-0.985894762	0.000395408	0.010272729
Zmynd15	95.46722587	6.576933632	-1.007238695	0.000395408	0.010272729
Ctsc	15.61972834	3.965297457	6.084998847	0.000397213	0.010299058
Axin2	-15.70588678	-3.973233497	5.097328594	0.000398973	0.010324123
Reps2	15.65092635	3.968176146	4.362670933	0.000401473	0.01036819
Fam46c	16.8688059	4.076285948	1.455259746	0.0004137	0.010662814
Mylip	15.64818567	3.967923489	3.42238655	0.000416645	0.010696349
Stmn1-rs1	31.03448132	4.955800129	-0.227609832	0.000415861	0.010696349
6330407A03Rik	17.41646312	4.122379771	1.129746164	0.000418675	0.010727301
Lamc2	-16.94315665	-4.082630781	1.765969125	0.000420988	0.010744277
Ccdc79	-19.82566036	-4.309297015	0.735993086	0.000420769	0.010744277
Cpxm1	16.5889935	4.052154452	2.655338907	0.00042469	0.01081755
Astn1	-16.24463718	-4.021891617	2.746403068	0.000428822	0.010901452
Atp8a1	15.40922839	3.945722716	4.519520459	0.000433999	0.010994036
Sh3bp2	15.41491178	3.946254727	3.840261835	0.000435463	0.010994036
Neurl3	15.44198307	3.948786131	2.841922017	0.000440418	0.010994036
Arhgap36	-15.41887065	-3.946625194	4.509083174	0.00044112	0.010994036
Nova1	-15.32830991	-3.93812673	4.815491489	0.000441755	0.010994036
Inmt	38.66629517	5.273004633	-0.060623291	0.000439339	0.010994036
Gm6583	93.05456536	6.540005027	-1.112352626	0.000441107	0.010994036
Isoc2b	92.66057531	6.533883735	-0.474547674	0.000441107	0.010994036
A230073K19Rik	29.48382188	4.881851643	0.48658903	0.000440529	0.010994036
Lrrc29	93.40968987	6.545500311	-0.849895202	0.000441107	0.010994036
Sprr1a	-38.29244569	-5.258987901	-0.33464289	0.000439339	0.010994036
B230378P21Rik	20.79827111	4.378391702	0.177290687	0.000444322	0.011036811
Ikzf1	15.14852052	3.921104995	5.245708447	0.000447499	0.011094569
Akna	15.37012139	3.942056654	3.450867969	0.000453468	0.011221167
C1rl	16.02931311	4.002640699	2.242866883	0.000462391	0.011420268
Neil1	21.62577173	4.434679712	0.847667427	0.000467014	0.011512591
Rcan2	-15.07236139	-3.913833557	4.75081089	0.000469618	0.011554917
Pdgfb	15.29794741	3.935266188	3.118660054	0.000470816	0.01156254
1-Mar	15.15606721	3.921823537	3.283835071	0.000474818	0.011595169
Mansc1	38.55826807	5.268968346	0.282399506	0.00047408	0.011595169
Omg	37.51448457	5.229375831	-0.597499344	0.00047408	0.011595169
Gm5431	15.92581782	3.993295555	2.014328932	0.000483887	0.011794529
Kera	91.20099633	6.51097768	-0.633636222	0.000493448	0.011962573
Kprp	15.50197298	3.954379938	2.683925919	0.000493539	0.011962573
Tbx6	-93.33616731	-6.544364322	-0.438692141	0.000493448	0.011962573
Nfkbid	15.77321042	3.979404426	1.861564158	0.000495043	0.01197673
Ctla2b	14.7952459	3.887061769	3.540297473	0.000502146	0.012111312
Hfe	15.1918411	3.925224816	3.055913115	0.000502467	0.012111312
Tyro3	-14.84503723	-3.891908806	4.291572276	0.000510114	0.012272919
Gdpd3	28.72636685	4.844303635	-0.023202012	0.000526087	0.012587408
Ppapdc3	29.42104171	4.878776424	0.354293469	0.000526087	0.012587408
Fmo1	20.54844868	4.360957576	1.937992416	0.000526087	0.012587408
Gp49a	14.52559284	3.860525141	6.702225078	0.000529497	0.01264576
Samsn1	16.20783259	4.018619273	2.309467133	0.000534155	0.012733633
Mfsd7c	88.58126256	6.468929655	0.59497149	0.000553607	0.013164324
0610040B10Rik	37.31155012	5.221550393	-0.124793406	0.000554245	0.013164324
Pycard	14.51808139	3.859778904	3.381892641	0.000558392	0.013238669
Gm6634	-15.12845112	-3.919192384	2.625639818	0.000572514	0.013548798
Pgm5	14.44098102	3.852096847	3.561899456	0.000574506	0.01357126
Psd2	24.32733332	4.60450628	0.069409164	0.000581434	0.013710047
Galntl4	-14.91053543	-3.89826016	2.455181662	0.000584269	0.013751969
Mapk13	-18.77921803	-4.231065085	0.533643882	0.000593404	0.01394179
Il1rapl1	-27.59164422	-4.786159526	0.429863403	0.000594575	0.013944126
Rab27a	15.2761113	3.933205431	2.094151755	0.000596114	0.013955073
Tox2	35.70342799	5.157990693	-0.675455851	0.000600538	0.014033409
Smagp	14.73065344	3.880749524	2.12330779	0.000610364	0.01423745
Mcoln2	14.35675984	3.843658281	2.338226515	0.000614604	0.014310707
Slc37a1	18.91145143	4.241188188	0.19012389	0.000619421	0.014379613
2310001H17Rik	18.24121019	4.189129542	0.55016497	0.000623087	0.014379613
Lctl	85.49321006	6.417737939	-0.811260754	0.000623005	0.014379613
Plcxd3	86.97794756	6.44257776	-1.055198318	0.000623005	0.014379613
Igsf1	-86.04989274	-6.427101489	-0.606936234	0.000623005	0.014379613
Adcy7	13.90984828	3.798034779	5.189139344	0.000636063	0.014653089
Cdk18	13.90990887	3.798041063	4.734860937	0.000640759	0.014735204
Ednrb	15.99120638	3.999206875	1.424308393	0.000645814	0.014799154
Pyhin1	15.94316904	3.994866519	0.49697723	0.000645778	0.014799154
Sncaip	14.18662245	3.826459248	2.569711275	0.000651355	0.014880658
Epm2a	35.67099449	5.156679533	-0.640012493	0.000651658	0.014880658
Grb14	-13.91594698	-3.798667182	4.885689757	0.000657364	0.014958475
Igsf9b	-16.65971361	-4.058291695	1.57340621	0.000656467	0.014958475
Pim1	16.04993219	4.004495297	0.629261505	0.000663654	0.015057345
Ntn3	14.01435452	3.808833393	2.807620873	0.000664022	0.015057345
Ntng1	-13.96620246	-3.803867887	3.87036097	0.000671845	0.015184704
Prom1	24.88060772	4.636949819	-0.11572674	0.000674305	0.015184704
Dleu2	26.92753328	4.751010172	-0.076245701	0.000674305	0.015184704
Npas3	16.15985044	4.014341941	1.660511823	0.00067409	0.015184704
Gm12603	-22.58307143	-4.497169809	0.221717125	0.000677904	0.015239367
Pld5	14.46820855	3.854814393	1.089326286	0.000687604	0.015430773
Guca1a	16.94037105	4.082393569	0.699676604	0.000690583	0.015470965
Pou2af1	82.71149522	6.370015944	-1.188307211	0.000703369	0.015649661
Gdf3	82.4047235	6.364655131	-0.754838762	0.000703369	0.015649661
Serpinb6c	82.76264545	6.370907855	1.185621844	0.000703369	0.015649661
Tnfrsf4	82.09597546	6.359239594	-0.306183894	0.000703369	0.015649661
Lgals3	13.50303169	3.755211451	6.139664043	0.000705103	0.015661459
Jrk	-13.68332963	-3.774347426	4.13695936	0.000709297	0.015701029
Sel1l3	33.91870996	5.084009395	-0.147588203	0.000708209	0.015701029
Cd33	13.45613237	3.750191898	4.490660176	0.000730073	0.016079795
Gm11545	15.22685443	3.928546035	1.041128772	0.000730114	0.016079795
Cyb5rl	-14.05425776	-3.812935358	2.877185488	0.00072926	0.016079795
St7	-13.38446036	-3.742487068	6.296953382	0.00073446	0.016148191
1700106N22Rik	14.17379362	3.825154042	2.143545415	0.000744648	0.016344575
Fam105a	13.31045461	3.734487941	4.830775169	0.000756934	0.016586293
Sfpi1	13.53038933	3.758131448	4.42632208	0.000765803	0.016752414
E030003E18Rik	25.63078447	4.67980573	-0.05450704	0.000767528	0.016761987
Sox2	-14.05256901	-3.812761995	2.734313764	0.000770938	0.016780155
Dnahc17	34.04333802	5.089300598	-0.167494467	0.000770888	0.016780155
Abcg1	13.2288189	3.725612355	3.927052102	0.000795621	0.017137511
Ptpn7	13.76864784	3.78331498	2.417189455	0.000793674	0.017137511
Xlr	13.86398369	3.793269958	1.522491266	0.00079789	0.017137511
A730069N07Rik	22.16822617	4.47042143	-0.087210397	0.000794716	0.017137511
Ugt1a2	81.52480608	6.349167199	-1.250391392	0.000796813	0.017137511
Mcf2l	-14.53172394	-3.861133959	2.141669851	0.000792546	0.017137511
Mslnl	-81.81397681	-6.354275424	-0.841109181	0.000796813	0.017137511
Ostn	79.39136178	6.310910138	0.073453814	0.000796813	0.017137511
4430402I18Rik	17.88131587	4.160381002	0.685476029	0.000808581	0.017338544
Gm5801	-14.39910965	-3.847907702	1.476289878	0.000810883	0.017359303
Tspan33	16.2552078	4.022830094	0.209896201	0.000816131	0.017442948
Alpl	13.43121764	3.747518197	3.130902638	0.0008192	0.017469239
Slc43a1	26.18966397	4.710925644	0.476008905	0.000820045	0.017469239
Lpl	12.96092574	3.696096862	7.725120666	0.000822867	0.017500716
2610203C22Rik	14.64734744	3.872567518	0.96144369	0.000825313	0.017524094
Igf1	12.93169567	3.692839556	7.628673191	0.000827114	0.017527305
Adssl1	13.30263115	3.733639722	2.2467427	0.000828157	0.017527305
Ly9	13.0173009	3.702358436	3.519626649	0.000832488	0.017561853
Ubash3b	13.08335695	3.709660853	3.980005019	0.000832324	0.017561853
Cbfa2t3	32.6867379	5.0306335	-0.822898661	0.000840498	0.017688073
Arhgdig	-15.21801707	-3.927708481	1.385205515	0.000841189	0.017688073
Fcgr4	15.36024416	3.941129244	0.69609812	0.000848102	0.017804668
Slc25a26	13.55421287	3.760669429	1.876154101	0.000856624	0.017954619
Cysltr1	13.22547652	3.7252478	2.648302341	0.000858901	0.017973395
Adamts15	15.44520575	3.949087185	2.677100725	0.000866002	0.018092902
Fgf18	-14.15128386	-3.822861041	2.136739763	0.000868275	0.018111326
Adap1	13.27198258	3.730311993	1.573536443	0.000895903	0.018657727
Lsr	78.3525587	6.291908483	-0.5706891	0.000905934	0.018836477
Acpp	13.25567116	3.728537813	2.445321761	0.000910037	0.018891618
Zfp820	-12.97719723	-3.697906923	3.13074943	0.000913768	0.018938855
Tnfsf9	13.28232818	3.731436145	2.046407673	0.00091755	0.018965405
Tmem221	33.00191523	5.044477847	-0.485689247	0.000917963	0.018965405
Nat8l	21.08621835	4.398228477	-0.12578249	0.000937146	0.01933106
Lrrc1	-12.60074192	-3.655436776	5.534167723	0.000939391	0.019346689
Zfp953	-12.52840204	-3.64713051	4.987531068	0.000968191	0.019908326
Sall3	12.99416823	3.699792383	1.526492334	0.000991029	0.020345796
Nlrc4	14.94658055	3.90174356	0.640475206	0.000993659	0.020367663
Frmd4b	12.41268904	3.633743784	4.028927078	0.000995818	0.020379814
Anxa9	24.73842179	4.62868156	-0.283363126	0.001006282	0.020465257
Dio3	17.51089598	4.130180999	-0.398291501	0.001006282	0.020465257
Ppp1r1a	24.6189513	4.621697403	-0.051455433	0.001006282	0.020465257
4930487H11Rik	31.14358162	4.960862964	0.246876988	0.001004354	0.020465257
Slc7a7	12.37133757	3.628929585	4.155606766	0.001012704	0.020563736
Arhgap19	12.37381975	3.629219019	4.507903658	0.001027412	0.020829901
Tub	-75.11282021	-6.230987262	-0.455826363	0.001033944	0.020929731
Trim14	16.0672605	4.006052063	0.307048142	0.001056452	0.021352143
Trib3	12.88643872	3.687781712	2.456671017	0.001079037	0.021774794
Epsti1	12.45169258	3.638269959	2.46273569	0.00109509	0.022064542
Kcnd1	12.86356593	3.685218725	2.17453421	0.001101238	0.022116562
Dyx1c1	-13.15256723	-3.717272519	1.961395965	0.00110277	0.022116562
Nudt10	-31.08648104	-4.958215409	0.123765281	0.001100914	0.022116562
Gm6377	13.53483214	3.75860509	1.20351348	0.001114864	0.02232473
Abcc3	12.01929761	3.587280685	3.902451547	0.001126239	0.022517859
Tslp	-12.75896905	-3.673439856	2.301661804	0.001134091	0.022640071
Pnpla3	23.07859808	4.528483685	-0.563497369	0.001159642	0.023114694
Slfn3	16.41910289	4.037303398	-0.097687234	0.001179171	0.023468032
Dusp28	13.8480899	3.79161509	0.81507211	0.001184906	0.023474484
4930594C11Rik	15.81017921	3.982781815	0.058041727	0.001184906	0.023474484
Mro	71.87031682	6.167324141	-0.534919189	0.001184842	0.023474484
Ikzf4	-12.34457392	-3.625805137	2.947225498	0.001188247	0.023504902
Tbc1d9	11.93476557	3.577098324	3.705022298	0.001192952	0.023562169
Psd4	11.84396409	3.566080116	3.891724263	0.001208975	0.023772699
1700028K03Rik	30.42000667	4.926948564	-0.062360072	0.001209091	0.023772699
Fam81a	-29.46466226	-4.880913824	-0.529234798	0.001209091	0.023772699
Mest	-11.78451922	-3.558820997	5.656892042	0.001215568	0.02386401
Jak3	12.73855953	3.671130242	2.10435706	0.001221297	0.023940371
4930405A21Rik	-13.20398301	-3.722901282	1.383913968	0.001223244	0.023942464
Spock1	-16.14678589	-4.013175112	0.355640321	0.001228902	0.024017092
Slc45a3	15.61898768	3.965229045	0.606570602	0.001237482	0.024112372
2610109H07Rik	15.72618531	3.975096855	0.265399363	0.001237482	0.024112372
Ucp2	11.66933885	3.54465092	7.434543533	0.001244712	0.024216993
5031410I06Rik	13.03813758	3.704665899	1.830072806	0.001254632	0.024373561
C1qtnf7	14.43045707	3.851045091	1.272722577	0.001263625	0.024511685
Rab3il1	11.68248793	3.546275642	4.183887903	0.001270465	0.024607706
Eepd1	13.77181937	3.783647259	0.777675078	0.001277494	0.024707075
9430008C03Rik	-11.57406704	-3.532824001	5.419883716	0.001301535	0.025097442
Ankrd1	-12.0798467	-3.594530242	2.410197235	0.001300228	0.025097442
Mmp12	11.46935347	3.519712164	7.353810648	0.001320311	0.025358914
Itga4	11.52313747	3.526461675	4.077233666	0.001320939	0.025358914
AI414108	-13.12783912	-3.714557559	1.842977832	0.001318936	0.025358914
Scnn1a	28.47811655	4.831781829	-0.675176659	0.001330574	0.025431352
A2m	18.38499305	4.200456726	-0.154517983	0.001328785	0.025431352
Nlgn3	15.10971273	3.917404327	0.490996012	0.001328015	0.025431352
Raet1e	-12.02550395	-3.588025449	2.646320419	0.001342792	0.025627246
Dennd1c	11.69790361	3.548178101	2.385660865	0.001352205	0.025769109
Tex9	-11.43384921	-3.515239264	6.398728253	0.001356225	0.025807924
Myh11	68.87327301	6.105872334	-0.698448114	0.001363635	0.025911054
Cxcr4	11.60576511	3.536769731	4.510959299	0.001372139	0.026034631
Hecw2	13.10990479	3.712585303	0.682495577	0.001403705	0.026594792
Sox13	-12.99141868	-3.699487078	1.626745544	0.001407503	0.026627989
Gm962	11.70855971	3.549491713	2.072956721	0.001413743	0.026668521
H2-Q6	14.86538992	3.893885401	0.218888527	0.00141328	0.026668521
Rab20	13.86466058	3.793340393	0.303311434	0.001437089	0.027069673
5430427O19Rik	11.33631649	3.502880036	2.916541731	0.001450195	0.027277087
C3	11.5198648	3.52605188	4.028966153	0.001464019	0.027441024
Cmklr1	11.40719821	3.511872581	2.811123696	0.001464634	0.027441024
Rasgrp4	28.73490604	4.844732427	-0.194436613	0.001467344	0.027441024
Casp14	-28.38779671	-4.827198975	-0.38038964	0.001467344	0.027441024
Pfkfb3	11.23172679	3.489507843	4.47339647	0.001472874	0.027504914
Wbscr17	-12.51016884	-3.645029356	1.649458021	0.001481467	0.027625748
N4bp2l1	11.59269491	3.535144079	1.715552449	0.001501736	0.027963664
Clec7a	11.47797523	3.52079626	1.636635405	0.001504039	0.027966522
Pik3r5	11.19768872	3.485129075	4.135319881	0.001512315	0.028080303
Fnip2	11.11352165	3.474244145	5.634513412	0.001520719	0.028196122
Galnt5	15.78626598	3.980598057	0.343889385	0.0015622	0.02892404
Mmp13	11.06691594	3.468181331	3.311350475	0.001564531	0.028926051
Cdhr4	67.76142639	6.082392339	-0.681019359	0.001576643	0.029067395
AI115009	-67.25272935	-6.071520913	-0.8393942	0.001576643	0.029067395
Nlrp1a	14.98830533	3.905765368	-0.371628338	0.001599443	0.029404451
Rgs14	15.34827873	3.940004965	-0.440693072	0.001599443	0.029404451
Bmpr1b	-11.80711451	-3.561584528	1.996936358	0.001621677	0.029771161
Rnd2	-12.32390425	-3.623387474	1.775895562	0.001654592	0.030332632
Tmem171	11.55683352	3.53067426	1.279028229	0.001657807	0.030348823
Areg	-12.6393097	-3.659845767	0.655360533	0.001660585	0.030356992
Ppp1r3c	-11.02788706	-3.463084493	3.571276529	0.001665173	0.030398163
Tcfec	11.3617572	3.506114073	1.036764313	0.001668643	0.03041885
Camk2n2	11.19585374	3.48489264	2.240546253	0.001716072	0.031239711
Csf2ra	10.77645665	3.429810986	4.295042492	0.001743365	0.031648025
Gpr165	-10.84630196	-3.439131335	4.518127953	0.001743023	0.031648025
Lhpp	-10.72518872	-3.422931128	5.076132625	0.001746468	0.031660208
Mef2c	10.66781639	3.415192994	6.743742619	0.001754055	0.031753517
Clec11a	11.44892921	3.517140768	2.611516968	0.001771329	0.032021685
Sirpa	10.62587967	3.409510376	7.771775319	0.001774147	0.032028149
Spa17	-16.15750888	-4.014132879	0.23435704	0.00179923	0.032435973
Pkib	10.68774371	3.417885412	4.706120833	0.001804406	0.032484295
Kng1	10.93185941	3.450466907	1.932064985	0.001819378	0.032708601
Zfp667	-10.63728979	-3.411058717	5.106387347	0.001825842	0.032779534
Myom1	65.2471382	6.02784272	-0.498415314	0.001831898	0.032797773
Col6a5	-65.11734318	-6.024969933	-0.472231292	0.001831898	0.032797773
Arhgap8	-11.36598609	-3.50665095	2.608017865	0.001844652	0.032980752
Fcrl1	11.73339426	3.552548515	0.666055571	0.001860278	0.033169006
Abhd15	12.08037223	3.594593003	0.720720259	0.001860278	0.033169006
Fam176a	13.28128009	3.7313223	-0.071719111	0.001866449	0.033233514
A630001G21Rik	10.60515404	3.406693671	2.931005505	0.001881116	0.033448911
Gpr75	-11.90486162	-3.573478946	1.585186971	0.001884124	0.033456695
Otor	10.52506795	3.395757642	4.255772411	0.001949544	0.034571214
Man2b1	10.35319072	3.372003551	7.733922754	0.001959792	0.034705653
Foxq1	14.99077046	3.906002628	-0.591930419	0.001980608	0.035026627
Tmem180	10.70333417	3.419988372	2.718524666	0.001996129	0.035157798
Pcdhb11	26.09451068	4.705674444	0.657445422	0.001994853	0.035157798
Pcdhb5	-25.75568489	-4.686818999	-0.510480959	0.001994853	0.035157798
1810014B01Rik	12.04755385	3.590668344	1.142012865	0.002009384	0.035308936
Kcnj14	13.98901445	3.806222421	-0.22208689	0.002010135	0.035308936
Stard8	10.32213401	3.36766936	5.019754102	0.002017947	0.035398379
4930511M06Rik	11.93842626	3.577540766	0.052496611	0.002055922	0.035812639
Zmynd19	11.48213273	3.521318733	1.618974882	0.002060823	0.035812639
Ehhadh	12.80214959	3.678314167	0.084800273	0.002055922	0.035812639
Ptgir	13.70570778	3.776704928	0.085262564	0.002055922	0.035812639
Foxg1	-12.15921982	-3.603978758	0.751886218	0.002060823	0.035812639
Msln	-10.99163468	-3.458334055	2.413269475	0.002051711	0.035812639
C130036L24Rik	11.24216954	3.490848572	1.091961792	0.002059921	0.035812639
Cyp27a1	11.29165569	3.497185138	1.42020085	0.002069194	0.035910174
Lhx6	-10.37950185	-3.3756653	3.981777082	0.002087863	0.0361378
5830415F09Rik	12.01938222	3.58729084	0.449937097	0.002087858	0.0361378
Ptpro	10.28021887	3.361799075	3.131489785	0.00209748	0.036256039
1110058L19Rik	-10.1793576	-3.347574613	5.49404675	0.002137955	0.036838963
Bdh1	-10.40487036	-3.379187085	2.707249412	0.002138006	0.036838963
Trim17	60.81030678	5.926243963	-0.594353153	0.002139694	0.036838963
Inpp4b	10.1231739	3.339589782	3.019175127	0.002224372	0.038246272
Aim1	-10.02705473	-3.325825997	5.941291763	0.002245821	0.038564127
Mfsd6	10.0456749	3.328502587	4.269862208	0.002272531	0.038934781
P2rx7	10.06057076	3.330640249	3.89671046	0.002279013	0.038934781
Slc2a9	10.34448622	3.370790088	2.353189748	0.002279372	0.038934781
Dbc1	-10.83292936	-3.437351513	1.63566806	0.002275665	0.038934781
Slc2a6	10.25449519	3.358184567	2.20169556	0.002289892	0.039063222
Map3k8	10.4632875	3.387264303	1.848768073	0.002295108	0.039100947
Dgkd	9.931571738	3.312022052	5.644011718	0.002307046	0.039252962
Pygl	10.17327992	3.346712982	2.605449866	0.002339956	0.039657372
Mfng	20.03779539	4.324651883	-0.784573793	0.002337106	0.039657372
C920021L13Rik	19.89109107	4.314050508	-0.689293253	0.002337106	0.039657372
Chd7	9.984533849	3.319695074	4.062408107	0.002346481	0.039716245
Bzw2	-9.901997049	-3.307719519	5.493923684	0.002374517	0.040138592
Lrrc56	11.51935277	3.525987754	0.358472857	0.002381915	0.040211428
Kbtbd3	10.33702317	3.369748877	1.373831516	0.002423065	0.040853128
Vwf	10.33362954	3.369275165	1.523898579	0.002430214	0.040920651
Fli1	9.844034149	3.299249662	4.722800381	0.002434271	0.040936012
2010305A19Rik	-9.908884058	-3.30872259	3.652842317	0.00247624	0.041575606
Zfp389	25.02256389	4.645157715	-0.798689443	0.002478693	0.041575606
Rnf182	14.61520279	3.869397942	0.111157002	0.002491045	0.041729011
Gpr160	11.7037305	3.548896549	0.580964088	0.002503984	0.041891846
Nat1	58.63919892	5.87379349	-0.428901002	0.002513336	0.041994332
Rundc2a	13.9813744	3.805434282	-0.537817125	0.002544728	0.042464331
Sgk3	9.677965467	3.274703791	4.384441534	0.002567234	0.042675761
Gcnt4	-9.685345455	-3.275803508	5.582567918	0.002564906	0.042675761
H2-Q8	10.6017516	3.406230739	1.244590173	0.002560932	0.042675761
Zfp2	10.45070035	3.385527722	1.555991181	0.002581811	0.04286334
Ddx26b	9.662948559	3.272463481	4.832228047	0.002586079	0.042879498
Enpep	9.771276873	3.2885471	2.974231617	0.002676378	0.044320267
Sox2ot	-11.49464964	-3.522890587	-0.048133931	0.002728256	0.045121954
Fgfbp3	-10.7198399	-3.422211454	0.674401196	0.002748378	0.045397067
Hinfp	9.595895457	3.26241744	2.711684952	0.002846408	0.046956714
Lysmd4	-9.446277052	-3.239745849	4.549415241	0.002877545	0.047410289
Egfl8	-10.28046721	-3.361833926	1.410831727	0.002889889	0.047553469
Fgd3	9.736334489	3.283378732	1.332321076	0.0029105	0.047832152
Rgs10	9.334906935	3.222635639	4.466889051	0.002929564	0.048024185
Cyp2c44	-9.771532848	-3.288584894	2.067335788	0.002929195	0.048024185
2310002L13Rik	-13.222704	-3.724945328	0.274425206	0.0029346	0.048046235
Smap1	-9.310616717	-3.218876732	6.492725867	0.002947171	0.048191427
Sp6	54.39582898	5.765424126	-0.718023204	0.002970181	0.048324849
B230314j19	-56.03025872	-5.808134249	-0.966907047	0.002970181	0.048324849
Clgn	-55.68572093	-5.799235531	-0.870465388	0.002970181	0.048324849
Tmem200c	-56.85453232	-5.829203457	-1.124695005	0.002970181	0.048324849
Gm13476	10.98299366	3.457199442	0.534887762	0.003037958	0.049365864
Sf3a2	-9.248806616	-3.209267225	5.464281429	0.003048454	0.049474667
Cacng7	-9.330261606	-3.221917533	4.345191356	0.003054867	0.049516998
Mobkl2b	9.765476664	3.287690465	3.027343044	0.003077972	0.049829453
Mfsd7a	-9.842756152	-3.299062353	1.862946462	0.003088275	0.049934142
Stk17b	9.158791513	3.19515725	5.787358305	0.003132339	0.050583772
Sepp1	9.144866212	3.192962064	7.469798428	0.003139573	0.050637766
Frmd5	-10.3012673	-3.364749929	0.662213051	0.003154695	0.050818706
Manba	9.191482412	3.20029756	4.573546223	0.003165129	0.050923762
Setmar	9.845933876	3.299528051	1.356276737	0.003178647	0.050952301
Plac8	9.413669225	3.234757161	2.036338241	0.003177342	0.050952301
Snap91	-10.70553221	-3.420284613	1.021924113	0.003178647	0.050952301
Gpr125	-9.129298603	-3.190504023	5.704393938	0.003197378	0.051189503
Nlrc3	9.664646245	3.272716926	0.659054255	0.003244281	0.051876616
Rassf5	9.19330498	3.200583602	3.406395975	0.003276225	0.052323127
Sdr39u1	-9.065798208	-3.180434049	5.410784188	0.00330103	0.052654667
Zpbp	10.71682902	3.421806187	0.645117391	0.003307658	0.052695809
Sh2d1b1	9.413967939	3.23480294	0.908165328	0.003340568	0.053155047
Pde1b	9.331655845	3.222133101	2.152710911	0.003370372	0.053563814
Nos1ap	12.44012594	3.636929185	0.089387834	0.003400278	0.053973199
Tlr8	9.18629884	3.199483717	2.102535747	0.003430617	0.054388436
Creg1	8.927175533	3.158203794	6.328957063	0.003444592	0.054543562
2610524H06Rik	-8.931873847	-3.158962875	5.380739984	0.003487842	0.055161306
Caps2	54.07855249	5.756984631	-0.368753685	0.003533096	0.055741548
Enox	52.02266922	5.701068519	-0.183828384	0.003533096	0.055741548
Adh1	9.396591443	3.232137523	1.350452923	0.003539832	0.055780213
Adcy1	9.166237508	3.196329668	2.575272164	0.003557831	0.055996039
Arhgap15	12.72147857	3.669194455	-0.815993507	0.003638753	0.057200488
Hist1h2be	10.14205876	3.342278633	0.881818709	0.003655688	0.057397385
C030037D09Rik	14.09478954	3.817090031	0.136719952	0.003666218	0.057493369
Batf	9.620062461	3.266046261	0.719549779	0.003705002	0.058031662
Kcnab2	8.874654902	3.14969102	2.623996415	0.003719294	0.058185496
Sfxn5	8.974808475	3.165881152	2.549751425	0.003769399	0.058853059
Smug1	-8.805063519	-3.138333412	4.300860622	0.003771009	0.058853059
Cbx7	9.542771214	3.254408285	1.088720294	0.003788671	0.059057887
Cass4	9.259440324	3.210924994	0.740008341	0.0038185	0.05945167
Ctxn1	-8.670188011	-3.116063278	6.371234756	0.003846724	0.059819546
5830432E09Rik	10.06320022	3.331017267	-0.246122126	0.003854434	0.059867917
Slc12a5	-10.85036922	-3.439672231	0.44351435	0.003887845	0.06031488
Chst7	11.62987288	3.539763422	-0.345606618	0.003905275	0.06051316
Gpr137b-ps	8.639619134	3.110967714	4.805946091	0.003954309	0.061163142
2810032G03Rik	21.49874361	4.426180446	-0.111263153	0.003961319	0.061163142
Tmem151b	21.56050617	4.430319143	0.141820294	0.003961319	0.061163142
Catsper2	8.837798406	3.143687023	1.536827237	0.003975576	0.061310546
Sh2d3c	8.870120016	3.148953625	2.040020656	0.004012156	0.061779364
8430431K14Rik	9.822032844	3.296021647	1.448497995	0.004015469	0.061779364
Fam13a	8.855790743	3.146621132	2.105384341	0.004025269	0.061857026
Il16	9.074465645	3.181812692	1.814747114	0.004045603	0.062096187
Gprasp2	12.47735536	3.641240275	1.287424385	0.004078784	0.062458182
Lrrc46	-12.18957747	-3.607576213	0.418896079	0.004078784	0.062458182
Col23a1	8.900195253	3.153836986	2.853162156	0.004086505	0.06250288
Rab27b	-8.925199321	-3.157884388	2.446051596	0.004126176	0.063035578
Cxcl14	8.84346168	3.144611208	2.321870819	0.004169478	0.063622428
Ccl9	8.500840328	3.087605462	5.39585196	0.004195689	0.06394741
Ramp1	9.99879567	3.321754336	1.047643997	0.004214346	0.064156637
Slc40a1	8.500418379	3.087533851	4.172790043	0.004224797	0.064240605
Olfml1	50.10819045	5.646974534	-0.28648904	0.004232531	0.064283108
Sh3tc2	9.103607957	3.18643843	1.176956389	0.004264157	0.064687962
Ptpn3	-8.481502558	-3.084319871	4.861894756	0.00428141	0.064798644
Pbld2	11.52612456	3.52683561	0.557115386	0.004278782	0.064798644
Bean1	-8.429880233	-3.075512134	5.553969222	0.004312337	0.065190914
Crip2	-8.474989608	-3.083211599	4.369011314	0.004328151	0.065354075
Gem	8.56968124	3.099241543	2.290181984	0.004355764	0.065694821
Pde3a	-8.468440212	-3.082096266	3.855756579	0.00440076	0.066143518
LOC100038947	16.65258764	4.05767447	-0.909272705	0.004400689	0.066143518
Prtg	16.51633678	4.045821837	0.36960684	0.004400689	0.066143518
Thrb	-8.379002239	-3.06677846	4.926633172	0.004415966	0.066295515
A330023F24Rik	10.3799342	3.375725393	-0.131485452	0.004429802	0.066426613
Evi2b	8.367158714	3.064737801	5.517959949	0.004445731	0.066588767
Trmt11	-8.433537891	-3.076137972	3.622096587	0.004462618	0.066764869
Slc25a45	8.576164928	3.10033265	2.456897275	0.004528224	0.067668613
Thsd1	9.168902847	3.196749111	0.699021411	0.004565099	0.068063385
Cadm3	-8.981733775	-3.16699396	1.958163787	0.004561393	0.068063385
2210039B01Rik	10.30225483	3.364888226	0.429242007	0.004581259	0.068226164
Nceh1	8.232784337	3.041380434	6.45744169	0.004644675	0.069091525
Nudcd1	-8.212379837	-3.037800356	5.685537731	0.004724756	0.070202532
2900005J15Rik	12.59637461	3.654936663	-0.013858598	0.004767953	0.070763592
Rasgrp3	8.211224026	3.037597297	5.375435234	0.004783287	0.070864909
Ccdc109b	8.393194287	3.069219977	2.175224234	0.004785668	0.070864909
Pcp4l1	8.522322449	3.091246638	0.801969708	0.004818933	0.071276395
9430076C15Rik	11.5154379	3.525497369	-0.374775898	0.004854628	0.071641537
2310014L17Rik	11.42314071	3.513887459	-0.164828726	0.004854628	0.071641537
Hist1h2bg	-8.226762797	-3.040324847	3.627553819	0.004889432	0.072073444
Rgs2	8.096531496	3.017303999	6.619471728	0.004917705	0.072244757
4930528A17Rik	-11.32063285	-3.500882705	0.188110918	0.004913057	0.072244757
Gm6568	9.908128616	3.308612596	0.022864344	0.004913057	0.072244757
Ereg	-8.07678661	-3.013781424	5.506823738	0.005010685	0.073524563
Fam83d	8.110047499	3.019710364	3.501333693	0.00501612	0.073524563
Lama3	8.933511042	3.159227294	0.802515476	0.005038518	0.073769793
4932441J04Rik	48.39224989	5.596704111	-1.00140761	0.005109507	0.074725099
Pcsk6	-8.433022246	-3.07604976	2.044941014	0.005167005	0.075481182
Flywch2	9.479036246	3.244740385	0.268994367	0.005193851	0.075788301
Rfxap	8.084462785	3.015151909	3.0086385	0.00520566	0.075875562
Galns	8.021165022	3.003811794	4.029810984	0.005221431	0.076020297
Tmco4	8.06967004	3.012509684	2.646543951	0.005257172	0.076455136
St8sia4	7.975282048	2.995535541	2.844237345	0.005329964	0.077427244
Hpse	7.97205062	2.994950871	3.108886946	0.005371012	0.077676775
1810049H13Rik	8.55483576	3.096740157	0.986457948	0.005362791	0.077676775
Slc25a34	15.86130178	3.987439276	-0.846500673	0.005367166	0.077676775
Htr2c	-14.83013504	-3.89045983	-0.487370713	0.005367166	0.077676775
Tmem107	8.180044569	3.032108704	2.291681693	0.005400599	0.078017981
Slc43a2	7.889089392	2.979858785	5.09189918	0.005423804	0.078179667
Plxdc1	8.556731169	3.097059765	1.098577378	0.005421792	0.078179667
Tubb3	-8.446056455	-3.07827789	1.705354414	0.00545059	0.078478855
Serpind1	10.21158737	3.352135242	0.086700673	0.005462328	0.078560953
Pip4k2a	7.860988684	2.974710773	6.620262519	0.005482522	0.078677517
Dgat2	-8.012724005	-3.002292785	3.639121453	0.00548244	0.078677517
Thap1	-7.932655195	-2.987803841	4.445270262	0.005499143	0.078829131
Hspbap1	-7.949477464	-2.990860032	3.821371387	0.005512007	0.078926598
AI607873	7.869618856	2.976293764	5.445002531	0.005535049	0.079163504
Rgl2	8.045139862	3.008117502	2.564197654	0.005540715	0.079163504
Tmem40	-8.127580668	-3.02282597	2.620860991	0.005557894	0.079321878
Tgfbr1	7.820909881	2.96733646	6.903747906	0.005572522	0.079443527
Kcnn3	-9.116129506	-3.18842142	0.787362392	0.005689735	0.081025808
Atp6v0d2	7.807762331	2.964909138	2.756633888	0.005762379	0.081970622
Bmp7	8.447533078	3.078530095	0.512102141	0.005813556	0.082608342
Mitf	7.771531635	2.958198957	3.523531936	0.005865044	0.083249084
6230400D17Rik	-8.109475127	-3.019608541	2.056062853	0.005880761	0.083381244
Plcd3	-7.759963253	-2.956049821	4.267413403	0.005932355	0.084021249
Eftud1	-7.704308452	-2.945665464	5.791834266	0.005947758	0.084147846
Hist1h4i	9.801291808	3.292971909	0.390538765	0.006002422	0.08482902
Negr1	9.030667367	3.174832607	0.402760065	0.006033914	0.085181593
Cdh18	-7.826392244	-2.968347417	3.728566032	0.006051078	0.085331348
Cxcl1	7.657285126	2.936832978	3.908600226	0.006092752	0.085733258
Upp1	-10.32155362	-3.36758824	0.192668989	0.00608853	0.085733258
Gnb1l	8.325873636	3.057601663	1.039456903	0.00617915	0.086855095
H2afy3	10.10571094	3.337098915	-0.360894522	0.006190978	0.086927478
Ctxn3	44.43342866	5.473573565	0.27143525	0.006219978	0.087052936
Cnga3	-45.90908053	-5.520707633	-1.251943248	0.006219978	0.087052936
Proca1	44.22940763	5.466934015	-0.675484548	0.006219978	0.087052936
Cd300a	7.648620643	2.935199595	4.890234496	0.006246557	0.087331033
Phyhd1	7.640388175	2.933645937	4.218704779	0.006285821	0.087785678
Tonsl	7.687208783	2.942459852	2.498615294	0.006335883	0.08833989
Tcf7	-7.699587501	-2.944781157	3.258386236	0.006339079	0.08833989
Hck	7.592681205	2.924609435	3.559061031	0.006375574	0.088451314
Ptpn22	7.836119351	2.970139371	1.791434468	0.006381053	0.088451314
Camk2n1	7.791387332	2.961880237	2.012333392	0.006367981	0.088451314
Srpk3	8.81526487	3.140003919	0.429110628	0.006364764	0.088451314
Prss16	9.106043677	3.186824379	0.526083598	0.006364764	0.088451314
Zfp90	-7.53832743	-2.91424446	5.521960275	0.006445194	0.088900164
Padi2	16.49910152	4.044315557	0.880783543	0.006455412	0.088900164
Naif1	9.469379523	3.243269897	0.431943016	0.00643446	0.088900164
Tcea2	7.974784797	2.995445588	1.805890422	0.006461244	0.088900164
Plxnb3	12.45403131	3.638540906	-0.146009012	0.006455412	0.088900164
1200009I06Rik	9.672257878	3.27385271	0.246838813	0.00643446	0.088900164
Gli1	-10.06394945	-3.331124675	2.349495858	0.00643446	0.088900164
Ttc26	-7.574126901	-2.921079593	4.115466481	0.006512495	0.089186201
Car9	8.269329213	3.047770306	0.374133695	0.006506071	0.089186201
Cables1	8.45606385	3.07998627	0.525310405	0.006516294	0.089186201
Prdm16	8.456625137	3.080082029	0.692867432	0.006506071	0.089186201
Rps6ka6	-7.784436999	-2.960592702	2.280485828	0.006498579	0.089186201
Ldhd	7.914071764	2.984420148	1.460027736	0.006594648	0.090134087
Zic3	13.15690858	3.71774864	-0.642711656	0.006606324	0.090134087
Samd12	10.32785749	3.368469093	0.294845425	0.006606324	0.090134087
Cd300lb	7.63479963	2.932590295	3.719909193	0.006626003	0.09023731
4930404N11Rik	8.748038553	3.128959578	0.155782209	0.006627756	0.09023731
Coro7	7.535598955	2.913722187	4.211955755	0.006647192	0.090407362
Pard6b	19.16181819	4.260162554	-0.757690527	0.006688828	0.090783933
Amac1	-18.13578055	-4.180766934	-0.725398845	0.006688828	0.090783933
Tcfl5	-8.14481821	-3.025882499	1.481593391	0.006705435	0.090914516
Rtn4ip1	7.627483285	2.931207113	2.736978614	0.006737424	0.091253185
Fbxl8	-7.592167561	-2.924511833	2.833201053	0.006792444	0.091902752
Tmeff1	-7.415464946	-2.890537152	5.911200661	0.00680808	0.091923203
L3mbtl3	-7.420653255	-2.891546196	5.859531948	0.006805083	0.091923203
C1ra	7.770279129	2.957966425	3.193087821	0.006829743	0.092024774
Foxd3	-8.203947505	-3.03631826	1.163394862	0.00682781	0.092024774
Msh5	8.224970346	3.040010477	1.869976862	0.006842266	0.092098171
Gm12185	8.295280348	3.05229074	1.056584951	0.006867381	0.092340739
Hnmt	7.533452017	2.913311096	2.335713895	0.006876322	0.092365542
Cbs	-9.312523482	-3.219172158	0.310291961	0.006914791	0.092786514
Gpsm3	7.532320139	2.913094319	2.722097044	0.006956103	0.093244739
Atf3	7.335899249	2.874973825	5.441278648	0.007123792	0.095394315
Grik5	7.487384831	2.904461907	2.627181847	0.007170238	0.09591759
Gpm6b	-7.291563105	-2.866228121	6.471937284	0.007196723	0.095938836
Bmf	9.101063459	3.186035134	0.789890115	0.007201309	0.095938836
Rgag4	8.10897233	3.01951909	1.478126308	0.007197782	0.095938836
Ank1	7.846615711	2.972070546	1.695067397	0.00719467	0.095938836
Plcl2	7.348141777	2.877379463	2.932176058	0.007225984	0.096169126
Fancb	-7.42138566	-2.89168858	3.359730958	0.007239853	0.096255282
Gpr17	8.513579152	3.089765776	0.574856558	0.007378576	0.09799954
D330045A20Rik	7.342355336	2.876242936	2.943800119	0.007453683	0.098896167
Syce2	7.314961374	2.870850246	2.997640419	0.007486231	0.099226864
Cx3cr1	7.208193428	2.849637726	6.820872215	0.007521542	0.099593474
Mmp15	-7.77557604	-2.958949559	2.223877868	0.0075511	0.099883249
Yy2	-7.337641749	-2.875316469	2.9064295	0.007563297	0.099943025
Ece2	-7.229281528	-2.853852274	4.891618928	0.007571102	0.099944688
Rgs8	-7.500582457	-2.907002632	2.147973977	0.007584493	0.100020019
AI450353	-7.827057629	-2.968470067	1.322168717	0.007597296	0.100087454
4930506M07Rik	7.190417114	2.846075463	3.636811555	0.007674692	0.100159024
Fut4	8.074733752	3.013414691	0.252920613	0.007651576	0.100159024
Tmem132c	17.85771599	4.158475666	-0.701905369	0.007702765	0.100159024
Pgbd1	-7.42706472	-2.89279215	2.456885635	0.007611201	0.100159024
Fam72a	7.600717196	2.926135556	1.294862226	0.00766736	0.100159024
Fam195a	17.7399618	4.148930998	-0.718227976	0.007702765	0.100159024
Il18rap	-7.422723635	-2.891948655	2.260867583	0.00766689	0.100159024
Gpr64	-7.389717206	-2.885519155	2.902811164	0.00769899	0.100159024
Mlc1	-7.552866102	-2.917024211	1.968894838	0.007665993	0.100159024
Jag2	8.08578389	3.015387645	0.310124502	0.007700777	0.100159024
1810019D21Rik	42.78720823	5.419107644	-0.970877418	0.00764132	0.100159024
Lhfpl1	-17.25684105	-4.109096491	-0.176318482	0.007702765	0.100159024
Syt9	-43.51379406	-5.443400909	-0.238805054	0.00764132	0.100159024
Nrn1	-7.41326666	-2.890109407	2.321516095	0.00772791	0.100385699
Cndp2	7.152940377	2.838536416	5.099152018	0.00774208	0.100469505
Plrg1	-7.132447379	-2.834397198	6.751068754	0.007775831	0.100806989
Sh3bgrl2	7.202997496	2.848597403	3.008357976	0.007815638	0.101129154
Ppfia2	7.407196009	2.888927514	1.457262438	0.007816221	0.101129154
Tnip3	7.194279299	2.846850169	3.168673387	0.007833912	0.101257396
4933400F21Rik	9.549270612	3.255390542	-0.076694674	0.007887101	0.101742827
Socs1	9.389177091	3.230998719	-0.054170499	0.007887101	0.101742827
Itgax	7.258498059	2.859671054	1.187726634	0.007994616	0.103027646
Anxa10	-9.924104716	-3.310936958	0.479111765	0.008005483	0.103065641
Fgf10	-7.639439137	-2.933466724	1.480780655	0.008055938	0.103612733
Havcr2	7.052057363	2.81804421	5.520526353	0.008118819	0.104318403
Rg9mtd1	-7.063826324	-2.820449872	5.409232462	0.008130939	0.104371109
Sorl1	7.144467563	2.836826499	3.286153179	0.008179941	0.104896658
Cobll1	-7.135151272	-2.834944016	3.775905281	0.008254734	0.105751593
Pik3cg	7.045385971	2.816678745	5.326448929	0.00829479	0.105951907
Cln6	7.083222387	2.824405838	3.925731765	0.008285871	0.105951907
Fbxo36	7.277098219	2.863363283	2.89381661	0.008294177	0.105951907
Kcnk2	-7.046757587	-2.816959585	4.393800504	0.008349964	0.106552088
Tmem86a	7.021804067	2.811841741	4.712614632	0.008379405	0.106823055
Disc1	8.084399269	3.015140575	-0.316595802	0.008572831	0.10918196
Rnf130	6.939700106	2.794873319	6.200623134	0.00858594	0.109242032
Aldh1a2	7.144970083	2.836927971	2.849054795	0.00879139	0.111746815
Tnfsf15	-7.16816353	-2.841603551	3.323539656	0.008812782	0.111909434
Chrm1	-7.672772438	-2.939747968	0.939889843	0.008864954	0.112462225
Rhbdl1	16.97418757	4.085270619	-0.9770251	0.00891121	0.112938957
Nfatc4	-6.857600724	-2.777703908	6.856242876	0.008943212	0.113185259
Slc25a13	7.114200691	2.830701673	1.39564979	0.008948036	0.113185259
A230051G13Rik	8.011883934	3.002141521	0.5583906	0.008996583	0.113688862
Xrcc2	-6.886012171	-2.783668731	3.958117409	0.009055898	0.11432742
Phf11	8.566162799	3.098649096	-0.227761931	0.009099645	0.114768393
Oip5	7.277058839	2.863355476	1.179883225	0.009196373	0.115764017
Ccdc148	19.88176222	4.313373731	-0.930563663	0.009196293	0.115764017
Efhd2	6.777792194	2.760815405	6.69186862	0.009298314	0.116934163
Zc3h8	7.204941905	2.848986798	1.311263082	0.009325569	0.117050728
Gpr19	-7.170494146	-2.842072544	1.927390482	0.00931896	0.117050728
Capn5	6.804601698	2.766510717	4.362392229	0.009335937	0.117067974
Lrp2	-6.8215418	-2.770097853	4.145581566	0.009401191	0.11765952
Xkr5	7.208886445	2.849776424	1.545502127	0.009392184	0.11765952
Cdc42ep1	-6.773064755	-2.759808789	5.219933201	0.009477514	0.118444766
Akr1c18	38.81945896	5.278708106	-0.203278523	0.009482133	0.118444766
Hemk1	6.823425088	2.770496097	2.638013511	0.009534172	0.118980621
4933432B09Rik	7.90649246	2.983037817	0.196849407	0.009547833	0.119036966
Ptk2b	6.730053921	2.750618064	4.9765474	0.00959832	0.119521269
Pou2f2	7.005776738	2.808545013	3.116268946	0.009605044	0.119521269
Gm347	7.712499803	2.947198547	0.721796286	0.009666524	0.120056751
Lrrc7	7.883502111	2.978836665	0.592188301	0.009666524	0.120056751
Slc16a10	6.750067425	2.754901913	4.870576397	0.009749614	0.120973284
1500004A13Rik	7.291339632	2.866183904	-0.049084587	0.009789253	0.121349443
Tob2	-6.674625838	-2.738686965	6.676501864	0.009832639	0.121740459
Pdcd2	-6.690922369	-2.742205106	5.433743322	0.009858209	0.121740459
Zfp493	7.446041835	2.896473722	0.825646334	0.009855528	0.121740459
Dock3	-7.732690633	-2.950970495	0.570136377	0.009855528	0.121740459
Zdhhc14	6.778982808	2.761068812	2.445553966	0.009909773	0.122203972
4930558J18Rik	7.607688885	2.927458249	0.107034622	0.009923909	0.122203972
Fosl1	-7.980578725	-2.99649337	0.168472249	0.009923909	0.122203972
Gm12250	6.722853168	2.74907364	3.227987714	0.009980424	0.122783741
Pparg	6.907527687	2.78816944	0.835588749	0.010027756	0.12324955
Ndufc1	-6.604200927	-2.723384014	5.919868572	0.01025256	0.125720722
Man1b1	-6.607708357	-2.724150012	5.914697523	0.010244458	0.125720722
Gm10345	7.526760107	2.912028991	-0.248547494	0.010277109	0.125720722
Shmt1	8.653409504	3.113268677	-0.002193843	0.010277109	0.125720722
F930015N05Rik	-9.884732275	-3.305201892	-0.076788373	0.010277109	0.125720722
Wwox	-6.615557545	-2.725862749	4.228437708	0.010313017	0.126041531
Shb	-6.703626529	-2.744941776	3.260329564	0.010331721	0.126151667
Trim43c	16.87493014	4.076809625	-0.679006262	0.010359826	0.126376279
Rnf122	6.780488554	2.761389228	2.407421611	0.01037746	0.12647286
Amz1	6.802264703	2.766015148	1.58268867	0.010405121	0.126691349
Rgs7bp	6.601169797	2.722721708	4.268804021	0.010418248	0.126732628
Aph1c	6.700079245	2.744178159	1.925574473	0.010557658	0.128308565
Lsp1	6.539561665	2.709193938	5.604080104	0.010674728	0.129610316
Otub2	6.68278654	2.740449793	2.603487015	0.010783795	0.130485305
Asb2	7.552609937	2.916975279	0.445675148	0.010787225	0.130485305
Zfp498	-6.902245743	-2.787065839	1.26474516	0.010796917	0.130485305
Ptpru	7.137826174	2.835484768	0.751187031	0.010787225	0.130485305
Elovl7	6.955479729	2.798150023	0.561599807	0.010787225	0.130485305
Pcdhgb1	-6.526116349	-2.706224708	4.896317194	0.010816439	0.130599968
Srrd	7.449455304	2.897134941	0.622154557	0.010968763	0.132316419
Depdc1b	6.757709277	2.756534286	1.409713223	0.010979644	0.132325046
1190007F08Rik	-6.531308771	-2.707372114	3.636222322	0.011019803	0.13268617
Dpyd	6.752442679	2.755409488	1.518998469	0.011045204	0.132869111
Gprc5a	-6.70942544	-2.746189227	2.3280669	0.011101288	0.133420466
Scube1	6.585453743	2.719282847	2.488109628	0.011136076	0.133715098
Rnf157	6.597449123	2.72190832	3.37877573	0.011220166	0.134403879
Pfkfb4	6.742327645	2.753246737	2.03431075	0.01122095	0.134403879
Sema7a	-6.724519753	-2.749431238	2.425501114	0.011234743	0.134403879
Kifc2	7.620723488	2.929927969	0.84833191	0.011232813	0.134403879
Opn1sw	-7.865161158	-2.975476327	0.442385101	0.01127112	0.134715238
Gm10220	8.378959862	3.066771163	0.286974481	0.01128458	0.134752381
Tnfrsf1b	6.450604728	2.689434416	4.531595427	0.011388833	0.135787236
Adra1b	7.069983763	2.821706902	1.574387844	0.011402539	0.135787236
Grip2	-7.17630805	-2.843241821	0.93598389	0.011402539	0.135787236
Armc7	6.693011174	2.742655423	1.792704105	0.011437634	0.136080657
Hexb	6.378982374	2.673326292	8.032754092	0.011502989	0.136733241
Pfkm	-6.376837236	-2.672841058	6.179441433	0.011549752	0.137163847
Leprel1	-6.409714536	-2.680260106	4.523545381	0.011596776	0.137596746
Irf5	6.416721927	2.681836464	3.447386274	0.01162257	0.137777205
Slfn8	6.667891965	2.73723073	2.243657048	0.011847311	0.140313556
Tmem206	6.334753001	2.663288368	4.893214923	0.011859253	0.140327306
4933437F05Rik	37.00585428	5.209681616	-0.639271278	0.01189736	0.140395324
Efcab9	35.81536616	5.162506786	-0.855936801	0.01189736	0.140395324
Shisa7	36.11444381	5.174504047	-0.613168813	0.01189736	0.140395324
Ada	6.392950643	2.676481956	2.710084061	0.012014006	0.141643395
Slco4a1	7.332719052	2.874348265	-0.232278037	0.012155137	0.143048162
Ddx43	6.4213626	2.682879467	1.213843445	0.012148677	0.143048162
Gramd1b	6.326509924	2.661409843	2.947046793	0.012208261	0.143543569
Gnal	-6.291457667	-2.653394314	4.705954564	0.012282925	0.144291107
Chl1	-6.457192724	-2.690907087	2.658937727	0.012307888	0.14445399
Slc39a4	8.690536849	3.119445301	-1.015027036	0.012330612	0.144496452
Mageh1	-6.512791085	-2.703275949	2.417821532	0.012333709	0.144496452
Trim65	6.483167958	2.696698949	1.86158915	0.012379476	0.144902215
Nfasc	-6.511577823	-2.703007166	1.431431343	0.01242971	0.145359484
Pltp	6.262119948	2.646651143	4.210891723	0.012462306	0.14560985
Phf15	6.276145773	2.649878862	2.925329104	0.01256861	0.146720201
Kcnj10	6.76666663	2.758445314	1.486056746	0.012607792	0.147045722
Kctd13	6.329536704	2.662099904	2.656286451	0.012636531	0.147248965
Klhl8	-6.263862415	-2.647052524	4.123893765	0.012668917	0.147494298
Acss2	6.30126726	2.655642001	3.240011721	0.012684294	0.147541353
6330416G13Rik	6.252624186	2.644461807	2.52196168	0.012725133	0.147884226
Zfp575	-6.411567838	-2.680677186	2.453426294	0.012762577	0.148187064
AI504432	6.313183978	2.658367795	2.048121827	0.012809771	0.148602473
Fstl3	-6.683179201	-2.740534559	1.686202483	0.012855313	0.148997998
Ogfod2	-6.204356486	-2.633281582	3.613976599	0.013060398	0.151240337
Pgap1	6.345639736	2.665765617	2.385536751	0.013074124	0.151264707
BC052040	6.190340791	2.630018835	3.105631755	0.013117184	0.151372556
Plekhg6	12.02609753	3.588096658	-0.541210358	0.013141594	0.151372556
Lypd6	8.583037169	3.101488246	-0.815681548	0.013141594	0.151372556
Dnd1	-11.67000151	-3.544732842	-0.424228443	0.013141594	0.151372556
9330182L06Rik	-10.98610768	-3.457608433	-0.611996154	0.013141594	0.151372556
Gm6654	6.839948416	2.773985445	0.189146579	0.013153838	0.15137963
Mcam	-6.166215193	-2.624385239	4.307944002	0.013197657	0.151749734
Coil	-6.173950147	-2.626193834	4.430945385	0.013241421	0.151984418
Bach2	6.254722744	2.644945935	2.663478798	0.013230435	0.151984418
Map3k1	6.114111881	2.612142952	4.800312012	0.01340358	0.153710127
Gm15663	6.711173914	2.746565144	1.014905284	0.013461062	0.154233435
Tmem154	6.12033094	2.613609665	2.848420675	0.013568034	0.155185883
Tbc1d8	-6.127250267	-2.615239779	3.682576164	0.013566546	0.155185883
Sdcbp2	8.220232046	3.03917912	-0.903477517	0.013634281	0.155806673
Syt5	-7.581790088	-2.922538514	0.797184666	0.013708301	0.156515128
Lmod1	-6.077138221	-2.603392105	5.51869231	0.013741545	0.156757184
Zfp551	6.880930628	2.782603699	1.136071919	0.013753799	0.156759585
Gucy1b3	-6.460545146	-2.691655906	1.871178229	0.013843171	0.157640174
Susd1	6.273580479	2.649289058	0.962812038	0.013979311	0.159051326
1110002N22Rik	-6.052983708	-2.597646468	5.060401975	0.014004779	0.15920193
Thoc4	-6.06013414	-2.599349728	3.948883584	0.014113993	0.160303433
Sec14l2	-8.06912498	-3.012412235	-0.415084756	0.014142921	0.160491944
Sox5	6.890437694	2.784595629	-0.016219097	0.014201554	0.160876785
Zfp273	6.879530593	2.78231013	0.122920353	0.014201554	0.160876785
Ubxn2b	-6.010625179	-2.587515057	5.547880294	0.014250067	0.161063046
Mapk4	6.321779269	2.660330663	1.378038595	0.014303189	0.161063046
Vwa1	6.716846136	2.747783981	1.080686446	0.014304616	0.161063046
Sec16b	-6.255769441	-2.645187342	1.817199139	0.014277659	0.161063046
Klf8	-6.308297298	-2.657250653	1.566377684	0.01427977	0.161063046
Mks1	6.308011932	2.657185389	1.401633025	0.014297559	0.161063046
Erbb3	-6.713031421	-2.746964395	1.256732121	0.014304501	0.161063046
Msx2	-5.982138084	-2.580661212	6.334762428	0.014392491	0.161772599
Klhl17	-6.007994626	-2.586883522	4.821911564	0.014390146	0.161772599
Actl6a	-5.976951191	-2.579409762	5.847840989	0.014506561	0.162914066
0610009O20Rik	-5.983285987	-2.580938022	5.09025069	0.014547941	0.163237932
Zscan2	6.266834957	2.647736999	1.166587242	0.014647837	0.164217263
Stmn2	-5.955305166	-2.574175438	5.867652798	0.014668902	0.164311906
Osbpl6	-5.968745488	-2.577427737	4.782819153	0.014720265	0.164745454
Gdf15	6.111926652	2.61162723	2.338778172	0.014737682	0.164798685
Smpdl3a	5.935992301	2.569489221	5.340449706	0.014783358	0.165167547
Cutc	6.129218904	2.615703231	2.399724195	0.014841575	0.165675761
Pcgf1	6.198474043	2.631913093	2.632648998	0.014955835	0.165813586
Lmln	6.289220924	2.652881315	1.30109231	0.014919445	0.165813586
Amy1	6.032306816	2.592709809	2.163801188	0.014915535	0.165813586
9930111J21Rik2	6.933663054	2.793617729	0.514441918	0.014944088	0.165813586
Ccdc89	8.297651083	3.052702993	-0.604359412	0.014899534	0.165813586
Ano1	-6.256041553	-2.645250095	1.759118801	0.014955835	0.165813586
Cd96	8.426472865	3.074928877	-0.737841914	0.014899534	0.165813586
Gabrb1	17.52309708	4.131185878	-0.498921843	0.014899534	0.165813586
Rnf150	5.911606072	2.563550137	4.614419516	0.014990497	0.165915226
Scrib	-5.926222342	-2.567112755	5.620504209	0.014979144	0.165915226
Rasgef1b	5.926703694	2.567229932	4.286971218	0.015032103	0.166234371
P2ry14	5.97527973	2.579006254	2.435606749	0.015079359	0.166271173
Slc25a23	-5.915684326	-2.564545069	5.247055858	0.015082302	0.166271173
Fn3krp	6.01325711	2.588146645	2.916457633	0.015102843	0.166271173
Lix1	7.344419901	2.876648544	0.044317612	0.015074562	0.166271173
4933430I17Rik	-34.91613116	-5.125821806	-1.040561876	0.015112077	0.166271173
Mchr1	-34.91613116	-5.125821806	-1.105168314	0.015112077	0.166271173
Atpaf1	-5.902091665	-2.561226327	5.430505338	0.015130191	0.166284712
Irf3	-5.895978722	-2.559731318	5.750417255	0.015164409	0.166284712
9430038I01Rik	-5.931347992	-2.568360017	3.940999713	0.015163129	0.166284712
Tjp3	7.883757936	2.97888348	-0.687557406	0.015161553	0.166284712
1700054N08Rik	-6.094091635	-2.607411194	2.038739624	0.015230953	0.166873804
Tmem81	6.410143993	2.680356765	0.768408898	0.015268861	0.167148435
Fastkd1	5.932694321	2.56868745	2.673290128	0.015283753	0.167170866
Obfc1	-5.899530992	-2.560600266	4.658818663	0.015357726	0.167838928
2610039C10Rik	5.951163689	2.5731718	2.558718587	0.015382377	0.167967294
Fat3	5.851127072	2.54871455	6.172436039	0.015571071	0.169885216
Rtn4rl1	5.929628359	2.567941686	2.459807054	0.015628209	0.170223242
Flt4	-6.037209164	-2.593881785	2.570246374	0.015626521	0.170223242
Ube2e1	-5.883968652	-2.55678956	3.459107212	0.015759028	0.171504603
St3gal6	5.892042541	2.558767847	4.322879587	0.015779517	0.171584124
Rnf128	5.858878335	2.550624491	3.466311135	0.015892913	0.172672922
Itga9	5.846383383	2.547544438	4.359496219	0.015919154	0.172813773
Emilin2	5.817715327	2.540452704	4.412231409	0.015974097	0.173265707
Aig1	5.876897058	2.555054628	2.373551575	0.016000872	0.173411613
Apol8	6.306722779	2.656890519	0.059854409	0.016232155	0.175771822
Vgll3	-5.76394718	-2.527057115	7.390392635	0.016287804	0.176227811
Baiap2l1	-5.787574128	-2.532958767	4.411937584	0.016401001	0.176807939
Hbegf	-5.783966985	-2.532059317	4.88730505	0.016409342	0.176807939
Muc1	6.699449188	2.744042486	-0.177134396	0.016360296	0.176807939
Mal2	5.884703246	2.556969665	2.353824488	0.016392348	0.176807939
Nr4a3	6.294306837	2.654047509	0.153621929	0.016387005	0.176807939
Flywch1	-5.914483817	-2.564252264	2.564354141	0.016423127	0.17681011
Dennd1b	5.776244764	2.530131877	4.052716992	0.016493844	0.177342327
Ddah1	-5.742890476	-2.521777048	7.154006451	0.016499812	0.177342327
Ar	-7.339597519	-2.875700952	-0.346810459	0.01656824	0.17793087
Ctla2a	5.763753945	2.527008748	2.866460866	0.016719535	0.179112315
Elmod3	-5.770428572	-2.528678472	4.393483498	0.016714557	0.179112315
Pxmp2	-6.224108026	-2.6378671	1.367152675	0.016706862	0.179112315
Gpr18	6.991932429	2.805691243	-0.356743553	0.016776537	0.179230298
1700061G19Rik	7.689484576	2.942886898	-0.837018578	0.016785628	0.179230298
Gprin3	9.48555576	3.245732304	-0.321400899	0.016785628	0.179230298
Pnma1	-9.101234356	-3.186062224	-0.572337544	0.016785628	0.179230298
Spata13	5.748030546	2.523067729	4.005181645	0.016842851	0.179253102
6030446N20Rik	5.848746654	2.548127498	2.143493717	0.016832003	0.179253102
Dazl	-13.94043161	-3.801203324	-0.104136873	0.016822362	0.179253102
Klhl30	-13.94043161	-3.801203324	-0.9932578	0.016822362	0.179253102
Micalcl	6.255418568	2.645106423	0.644872123	0.016866917	0.17936257
Luzp2	-5.899095213	-2.560493695	2.410748386	0.016937425	0.179546646
Syt4	-6.490094052	-2.698239385	1.721058897	0.016949482	0.179546646
Kcnn1	7.912634756	2.984158164	-0.220663682	0.016953198	0.179546646
Myrip	-10.72686824	-3.423157031	-0.202030564	0.016953198	0.179546646
Ccdc24	7.925089628	2.986427251	-0.539867531	0.016953198	0.179546646
Celf4	-5.748806823	-2.523262553	4.21566089	0.016996568	0.179859613
Zfp870	-5.716868642	-2.515225141	4.397594365	0.017169767	0.181544829
Tspan2	-5.679564546	-2.505780322	5.933748023	0.017231788	0.182052725
Qpct	5.944230239	2.571489997	0.481823553	0.01725565	0.182156971
Ap1g2	5.859415191	2.550756681	1.748947179	0.017377253	0.183291997
Ntpcr	5.714790205	2.514700537	3.423716056	0.017405926	0.183445774
Tmem47	-5.648348239	-2.497829038	7.615165204	0.017433194	0.183584513
H2-Ab1	-5.69112101	-2.508712856	4.181287063	0.017454198	0.183657105
Rragd	5.676973302	2.505121957	3.88605208	0.017507322	0.18374641
Htatip2	5.682523441	2.50653173	3.703779454	0.017491391	0.18374641
Slc46a3	5.763175784	2.526864024	2.425441672	0.017519153	0.18374641
Cog7	-5.698796896	-2.510657376	4.066881252	0.017506109	0.18374641
4931406H21Rik	5.75066256	2.523728185	2.149483741	0.017704752	0.185543518
Cyb5d2	-5.63178953	-2.493593419	5.192057478	0.017813258	0.186530461
Rpf1	-5.614724508	-2.489215237	5.838292883	0.017894455	0.1870797
Dnahc1	-6.066471021	-2.600857518	1.298266231	0.017883884	0.1870797
Dna2	5.678508732	2.505512104	2.310410571	0.018060147	0.188660409
Akr1c13	5.939774945	2.570408269	0.789552863	0.018130692	0.189245455
Slc2a3	5.619206077	2.49036631	3.482775819	0.018173554	0.18945311
Lypd1	-6.757030541	-2.756389376	0.402368087	0.018179697	0.18945311
Zfp758	-5.660080102	-2.50082247	3.367781332	0.01830557	0.190612243
AI646023	5.687748683	2.50785772	2.716181657	0.018460081	0.19206748
Tmem229b	5.605141417	2.486750773	2.772581192	0.018487713	0.192201338
Fndc1	-5.626814937	-2.492318515	3.636665706	0.018582332	0.19303083
G530011O06Rik	5.857955336	2.550397193	1.655147969	0.018704182	0.194141654
Ildr2	5.553657651	2.473438246	5.381289452	0.018835158	0.195345354
Ctsz	5.515026603	2.463367845	6.576105127	0.018913789	0.195807389
Serpinb9b	-5.517728013	-2.464074343	6.849919086	0.018901146	0.195807389
Hist4h4	5.653099767	2.499042158	1.984580414	0.018924838	0.195807389
Nhlrc3	5.529924104	2.46725968	3.234635838	0.019042359	0.196685034
Zfp963	5.750728149	2.52374464	1.581130625	0.019054996	0.196685034
Rsad1	5.621131871	2.490860661	2.518419674	0.019051398	0.196685034
Zfr2	7.047703801	2.817153292	0.651815644	0.019150647	0.197515707
D330028D13Rik	5.714784054	2.514698984	1.064589245	0.019299229	0.198890548
Phf21b	7.695230166	2.943964478	-0.592292576	0.019363029	0.199075186
Bmp15	10.64862738	3.412595573	-0.890987611	0.019363029	0.199075186
2200002K05Rik	-10.6101112	-3.407367872	-0.898344461	0.019363029	0.199075186
Tm2d1	-5.536850848	-2.469065659	3.822067855	0.019396405	0.199260936
Rbm20	30.52998786	4.932155111	-0.838589422	0.019459839	0.199440365
Gm765	30.70436403	4.940371816	-0.563404927	0.019459839	0.199440365
Pln	30.70436403	4.940371816	-0.46945268	0.019459839	0.199440365
Fbxw9	-5.483101537	-2.45499219	4.674029874	0.01956724	0.200383313
Epb4.1l4a	-6.065266471	-2.60057103	0.451193636	0.019751768	0.202114002
Dusp18	-5.455226461	-2.447639088	5.166119566	0.019781781	0.202262106
Slfn10-ps	5.578311595	2.479828523	2.176527577	0.019864609	0.202429147
Lrwd1	5.538008181	2.469367185	3.018178239	0.019828701	0.202429147
Tmem26	6.568076252	2.715470876	0.199984292	0.019886485	0.202429147
Pllp	7.14933528	2.837809111	-0.588410419	0.019891432	0.202429147
Fbxl2	-5.740759371	-2.521241585	1.676017758	0.019845578	0.202429147
Ptgfr	7.302932256	2.868475848	0.153029923	0.019891432	0.202429147
Smarca5-ps	6.890489076	2.784606387	-0.242483382	0.01993712	0.202577329
Zfyve28	7.178840031	2.84375075	-0.376878917	0.01993712	0.202577329
Cdan1	5.496412888	2.458490383	3.110258174	0.019993376	0.202990473
Klhl35	13.28716101	3.73196098	-0.930894142	0.020018091	0.203082991
Anxa8	-5.440816005	-2.443823041	5.909364142	0.020064068	0.203390898
Nalcn	5.848297639	2.548016737	1.260813995	0.020111698	0.203715064
Wdr78	-5.49844795	-2.459024446	2.711232414	0.020209613	0.204547683
Sh2b3	5.42454311	2.43950163	4.105623159	0.020384061	0.206153018
Phyhipl	5.880692874	2.555986146	1.06429437	0.020516493	0.207331264
Slc9a9	5.387554259	2.429630494	4.376625973	0.02053928	0.207400517
Star	5.528220829	2.466815246	1.799967576	0.020665116	0.208509421
Rabggtb	-5.367108907	-2.424145163	7.455380068	0.020683098	0.208529202
Prkar2b	-5.391501954	-2.430687232	4.579656229	0.020764233	0.209023402
Inha	5.669959763	2.503338497	1.226273017	0.020754774	0.209023402
Prune	-5.364242875	-2.423374559	5.683608032	0.020838103	0.209412834
Tnik	5.38794007	2.429733804	3.624749327	0.020851186	0.209412834
Nxph4	-5.777867796	-2.530537194	0.570743819	0.020849208	0.209412834
Sytl5	8.961046285	3.16366719	-0.43142052	0.020872118	0.20946144
Pla2g6	-5.372596306	-2.425619439	4.598308844	0.020928376	0.209599773
B3galt2	5.591509911	2.483237916	1.347328825	0.020934212	0.209599773
Lrriq3	6.082186491	2.604590053	0.455868553	0.020921759	0.209599773
Smyd3	-5.375602628	-2.426426496	4.595014926	0.020984286	0.209939639
Ass1	-5.336155655	-2.41580075	6.727159177	0.021111484	0.211049981
Cntn3	5.469975456	2.45153436	1.078630206	0.021209382	0.211865933
Sh3rf2	-5.340328576	-2.41692851	4.491678242	0.021335036	0.212957687
Dtx4	5.327482673	2.413453996	4.706549605	0.021365707	0.213100414
Cd244	6.041660147	2.594945032	-0.446265394	0.021422922	0.213507465
Etv5	5.314486011	2.409930169	5.022410343	0.021459951	0.213712866
Foxo6	-6.555299317	-2.712661656	0.041571896	0.021492552	0.213873893
C920009B18Rik	5.331916724	2.414654248	3.866557094	0.021659215	0.215062088
Zfp329	-5.311064006	-2.409000916	5.651046999	0.021628639	0.215062088
Arl4a	-5.324421148	-2.412624689	4.214147057	0.021684771	0.215062088
Ston2	-5.357565985	-2.421577714	3.666365041	0.02169457	0.215062088
Lrtm1	-5.359864805	-2.422196611	2.90301379	0.021693935	0.215062088
Megf11	5.506737518	2.461197843	1.261129942	0.021748662	0.215434239
Rorb	-5.610116646	-2.488030768	1.345144113	0.021847258	0.216175146
Agap2	6.839355289	2.773860336	-0.358922279	0.021856676	0.216175146
Dexi	-5.323014955	-2.412243619	4.083114535	0.021883452	0.216275634
Crocc	6.70354959	2.744925218	0.696151875	0.02193957	0.216501475
Crct1	-5.696353464	-2.51003867	1.25610411	0.021937984	0.216501475
Zfp12	-5.284173781	-2.401677913	4.698134466	0.022041618	0.217179187
A430105I19Rik	-5.278053555	-2.400005989	5.59757929	0.022035727	0.217179187
Col4a3	-9.991538179	-3.320706795	-0.830088442	0.02220411	0.218449502
Vsig2	-9.673064024	-3.273972948	-0.755995815	0.02220411	0.218449502
Ncam1	-5.242768574	-2.390328864	7.567998336	0.022362911	0.219561592
Slc16a7	5.389930894	2.430266776	3.043091183	0.022367753	0.219561592
Rac3	-5.472970408	-2.452324056	1.408515181	0.0223652	0.219561592
Rps4y2	5.375924005	2.426512744	1.750782758	0.022432144	0.220027719
Sh2b2	5.940674602	2.570626768	0.981513069	0.022615346	0.221657641
B230217O12Rik	-6.252394972	-2.644408918	-0.142883307	0.022694363	0.222264729
Gpr155	5.249851832	2.392276706	3.357489542	0.022835134	0.223269121
Def6	5.248945469	2.39202761	3.348398358	0.022848377	0.223269121
Sox4	-5.249188787	-2.392094485	4.196236293	0.022816394	0.223269121
Acad12	5.457802573	2.448320208	0.784811158	0.022868366	0.223296815
Tle4	5.206945166	2.380437214	4.608166694	0.022975834	0.223863249
Ppp1r3d	5.725776286	2.517471303	-0.081516712	0.022977973	0.223863249
Megf6	5.328813632	2.413814378	1.450280546	0.022953792	0.223863249
Sdpr	-5.19251654	-2.376433907	8.975196828	0.023046716	0.223887477
Mrgpre	5.223141375	2.384917754	3.732123711	0.023006328	0.223887477
Aoc3	5.387478925	2.429610321	1.327569256	0.023049264	0.223887477
2410075B13Rik	6.021872959	2.590212272	0.204827469	0.023045789	0.223887477
Rab36	5.545181312	2.471234633	1.521731514	0.023181958	0.225008479
Dnajb4	-5.179746829	-2.372881585	8.529233727	0.023238109	0.225385413
Mycl1	-8.002645712	-3.000477041	-0.194978813	0.023368471	0.226481027
Aqp9	6.053100343	2.597674267	-0.591891579	0.023428133	0.226721618
Gprin1	5.831845627	2.543952531	-0.047351313	0.023423738	0.226721618
Col9a3	-5.577007893	-2.479491313	1.26047076	0.023498157	0.227230323
Gm13212	-5.166793546	-2.369269238	5.059079135	0.023665859	0.228682126
Lyn	5.150811066	2.364799622	6.021573794	0.023778217	0.228931451
Paqr7	5.229667732	2.386719288	2.596500082	0.023779604	0.228931451
Ltbp1	-5.16065118	-2.367553119	5.910622135	0.023755837	0.228931451
Efcab2	5.720895357	2.516240956	0.734813213	0.023757794	0.228931451
Adra1d	5.34819408	2.41905182	0.63052773	0.023714669	0.228931451
Wfikkn2	5.423233924	2.4391534	1.33555352	0.023814027	0.229093402
Sft2d2	5.155139738	2.366011534	5.026343468	0.023898294	0.229226378
E2f2	5.211491743	2.38169639	2.20540653	0.023876053	0.229226378
Fanca	5.604927524	2.486695718	0.42019185	0.023895201	0.229226378
2010001M06Rik	5.692848827	2.50915079	0.85073693	0.023895201	0.229226378
Dctd	-5.16646546	-2.369177625	4.176910628	0.02400337	0.229557576
Slc22a2	12.40642775	3.633015867	0.178704079	0.023987516	0.229557576
Ucn2	12.90402461	3.68974919	-0.848392351	0.023987516	0.229557576
Tmem169	12.14991134	3.602873881	-0.091134545	0.023987516	0.229557576
Cygb	6.394892092	2.676920015	-0.091078096	0.024063636	0.229796245
Tmem25	6.898594889	2.786302543	-0.439130767	0.024063636	0.229796245
Sema4f	-5.155151102	-2.366014715	4.436387196	0.024128825	0.230249843
Hmga2	-5.116508125	-2.355159547	7.331364242	0.024231976	0.231064765
Zkscan2	5.316629917	2.410512046	1.109236075	0.024327988	0.231810464
Hspa12b	5.629613013	2.493035753	0.713791076	0.024468386	0.232977694
Macrod1	5.829872338	2.543464292	0.287899026	0.02451295	0.2332314
Dsp	-5.163612127	-2.368380634	3.462694601	0.024555329	0.233463965
Zfp710	5.093290265	2.348597938	5.037865122	0.024668842	0.23404032
1110067D22Rik	-5.104515983	-2.351774169	5.134535838	0.024644624	0.23404032
Atp6v0e2	5.158404537	2.366924918	1.751168882	0.024669892	0.23404032
F630110N24Rik	5.205873078	2.380140139	1.619221805	0.024786365	0.234958497
Has2	-5.171770289	-2.370658197	3.577172072	0.024810423	0.234958497
Gm106	-6.155584436	-2.621895838	-0.090660301	0.024820831	0.234958497
Slc37a4	5.265331499	2.396524365	2.086846742	0.024844855	0.235014996
Egfl6	-5.098233302	-2.349997395	4.925666461	0.024880705	0.235183189
Ppm1h	5.080919824	2.345089699	5.027070227	0.024941971	0.235591215
Cd24a	-5.067764683	-2.341349536	5.218657514	0.02534474	0.239221995
1110059E24Rik	-5.049030599	-2.336006421	5.907006962	0.025424717	0.239802984
Lst1	5.127518304	2.358260737	2.07440508	0.025475796	0.24011076
Kcnd2	5.115194572	2.354789118	1.456916241	0.025540352	0.240478965
Adam1a	9.520119307	3.250979654	-0.230697286	0.02557029	0.240478965
Syt13	-6.114893362	-2.61232734	0.39768866	0.025570272	0.240478965
9-Mar	5.375007873	2.426266868	0.796395743	0.025734853	0.241851876
Mtap6	-5.015999054	-2.326537076	5.417337846	0.026025423	0.244406135
Tnfrsf12a	-5.02376375	-2.328768621	5.161365697	0.026089404	0.244830344
Satb2	-5.029771815	-2.330492951	3.922198628	0.026120252	0.244943229
Exo1	-5.008468552	-2.324369535	4.095011792	0.026293676	0.246391995
Cybrd1	5.030999131	2.33084494	4.150284173	0.026337351	0.246623715
Med12l	5.175155884	2.37160232	1.890767343	0.026371711	0.246767934
Slc24a3	4.998533288	2.321504829	5.862283794	0.026439679	0.247150582
Zfp691	5.24295952	2.390381407	1.759570862	0.026450581	0.247150582
Asgr1	6.596154295	2.721625146	0.015530478	0.026548039	0.247883264
Zfhx4	-4.970955509	-2.313523191	8.078185064	0.026598557	0.248176929
Gnat2	5.23535001	2.388285992	0.544635668	0.026649609	0.248475153
Serpina3n	6.617442706	2.726273799	0.265674167	0.026696391	0.248555244
Rem1	5.772228331	2.529128369	0.270553446	0.026696391	0.248555244
Gramd1c	5.344080148	2.417941645	0.114323898	0.026787971	0.248911704
Fam158a	5.637886131	2.49515434	1.098051588	0.026772724	0.248911704
9430037G07Rik	5.593001195	2.483622639	-0.320472965	0.026792048	0.248911704
Zbtb48	5.059496542	2.338993833	2.175281566	0.026860637	0.249370939
Tnc	-4.958160182	-2.309804881	6.168279222	0.026951745	0.249860334
Gja4	-5.292913988	-2.40406221	1.157084149	0.026935545	0.249860334
Hk2	4.990067784	2.319059413	3.769155366	0.027023144	0.250343947
St14	5.022004345	2.328263277	1.315790245	0.027309297	0.252814939
Gsto2	-5.150058161	-2.364588725	1.311610577	0.027341931	0.252937151
Plk3	4.952309515	2.308101484	3.419629839	0.027392808	0.25322783
Plekhn1	5.140460063	2.361897484	1.532004382	0.027412586	0.253230817
Gm14057	5.393492667	2.431219822	0.841244071	0.027534474	0.254176396
Vipr2	5.098509498	2.35007555	2.252349985	0.027616554	0.254753409
Rab35	-4.913493278	-2.296749082	5.672750098	0.027749826	0.255801514
Tmem14a	-4.98687226	-2.318135249	3.301970632	0.027879374	0.256813825
Map3k3	-4.906077242	-2.294569948	5.720664965	0.027964262	0.257413601
H2-T24	4.95145322	2.307852009	2.194464515	0.028012451	0.257674956
Cln8	4.899757705	2.292710409	4.616773757	0.028065032	0.257976311
Itpripl1	4.943184756	2.305440829	3.985017233	0.028180214	0.258852268
Scamp2	4.899990196	2.292778863	4.684914757	0.028242053	0.259237347
Grik3	4.949399138	2.307253391	1.504244795	0.028321612	0.259784425
C1qtnf2	-5.277685922	-2.399905498	1.007525527	0.028383105	0.25998205
H2-M9	-5.396559808	-2.432040013	0.605335053	0.028363341	0.25998205
2010015L04Rik	5.00586634	2.323619771	1.249889431	0.028467757	0.260574071
2810025M15Rik	-4.861001352	-2.281253535	7.141425778	0.028624549	0.261539336
Phactr2	4.870392871	2.284038152	5.405227123	0.028653587	0.261539336
Ctsf	-4.862419869	-2.281674475	6.410696138	0.028636688	0.261539336
Ccr1	5.114258444	2.354525068	0.215092856	0.028600723	0.261539336
Hrsp12	4.925161869	2.300171141	3.270779115	0.028720775	0.261841404
Abi3	5.024471129	2.328971748	1.349952359	0.028747032	0.261841404
Shpk	5.308644262	2.408343468	0.541141085	0.028738587	0.261841404
4833422C13Rik	-6.318447564	-2.659570133	-0.288761606	0.028897843	0.262847187
Ptprb	-6.502162306	-2.700919569	-0.23877833	0.028897843	0.262847187
Slc38a4	-4.885908905	-2.288626966	4.050696276	0.029023919	0.263625491
AK129341	-5.002841572	-2.322747766	2.374820613	0.029008194	0.263625491
Clmn	-4.842462666	-2.275740926	6.117332075	0.029084682	0.263993176
Stxbp3a	-4.834473614	-2.273358815	6.698597993	0.029160817	0.26426642
Abca7	4.880200689	2.286940477	3.161909437	0.029155783	0.26426642
Tpcn2	-4.867137149	-2.283073428	4.098903965	0.029175695	0.26426642
Gldn	-4.911984216	-2.296305925	3.648029884	0.029232502	0.264596835
Ifi30	4.829212196	2.271787857	5.662188377	0.029372872	0.26568263
Aqp4	5.369745684	2.424853762	2.04569629	0.029410776	0.265840736
Hhip	9.358715391	3.226310514	3.250628511	0.029579639	0.26662644
Chrdl1	8.960191213	3.16352952	-0.406962106	0.029579639	0.26662644
Fam184a	6.71261874	2.746875703	-0.578793602	0.029579639	0.26662644
Ms4a4c	9.432797063	3.23768563	0.001413133	0.029579639	0.26662644
Smpdl3b	4.862995451	2.281845242	2.114309985	0.029906265	0.269384048
Sugt1	-4.783095873	-2.257944709	6.870919969	0.030172338	0.271592771
Fcgr3	4.791056671	2.260343879	5.547002691	0.03037566	0.272856864
Dock4	4.786869609	2.259082509	4.93063959	0.030372144	0.272856864
Scg3	5.849341065	2.548274113	0.469403097	0.030334484	0.272856864
Il1f9	5.193756167	2.376778285	0.761627378	0.030480133	0.27360649
Fam26f	5.841376511	2.546308378	-0.296753664	0.030762245	0.275758523
Fam169a	5.67339581	2.504212519	0.069266563	0.030762245	0.275758523
Fchsd1	4.855941933	2.27975117	2.033955837	0.030806707	0.275967036
Plagl2	4.755155077	2.249492392	5.752503789	0.030834459	0.276025663
Tnfaip8l1	4.886157254	2.288700295	2.391095229	0.030905406	0.27647063
Pygm	5.296280836	2.404979623	0.844994469	0.030966557	0.276827407
Timm50	-4.769186241	-2.253743122	4.544994468	0.031004301	0.276974596
Cdh1	4.871022447	2.284224632	2.795724834	0.031067377	0.277347718
Gjb3	-4.767892515	-2.253351713	4.184061323	0.03120248	0.278362908
Rian	-4.729263018	-2.241615379	7.072486756	0.031290899	0.278960509
Pdlim1	-4.725404737	-2.240437903	6.575472709	0.031405262	0.279597053
Lcor	4.769130195	2.253726168	3.120999263	0.031383865	0.279597053
Tmem191c	5.029005173	2.330273037	0.325013565	0.031546244	0.28066023
Cacnb3	-4.726334099	-2.240721615	5.411238973	0.03161941	0.281119015
Fam171a1	-4.710199066	-2.235788034	6.03158665	0.031789269	0.282286328
Ggnbp1	5.51676666	2.463822961	-0.286704097	0.031815769	0.282286328
Gpr123	-5.877840685	-2.555286256	0.024934236	0.031815769	0.282286328
Col8a1	-4.699807342	-2.232601618	8.708175577	0.031859492	0.282481709
Kcna1	-4.834979273	-2.273509705	3.069425283	0.032088095	0.284121527
Gp1bb	5.125940801	2.357816817	0.014263764	0.032078703	0.284121527
Plcxd2	-4.712750576	-2.236569328	4.623015478	0.032241146	0.285282635
Mgmt	-4.714024345	-2.236959209	4.226341086	0.032318331	0.285771325
Slc26a11	4.707538144	2.234972785	2.775787305	0.032534957	0.287296473
D6Mm5e	5.794612787	2.534712259	-1.031505407	0.03252423	0.287296473
Asb7	-4.671395747	-2.223853671	5.896629764	0.03262279	0.287876769
Tmem35	-4.701069187	-2.232988913	4.565149565	0.032664191	0.288046823
Tmem110	-4.698908848	-2.232325782	4.08483341	0.032821618	0.28923912
Aldoc	4.83475771	2.273443592	2.383239548	0.033003876	0.290156022
D4Bwg0951e	-4.739821974	-2.244832873	3.018747575	0.032993818	0.290156022
Hist1h3g	5.886839561	2.557493309	-0.084297367	0.033014833	0.290156022
1700123L14Rik	-6.106050066	-2.610239419	-0.077768802	0.033014833	0.290156022
Aldh3a1	-5.106061064	-2.352210791	1.097918902	0.033394453	0.293294333
Slc36a1	4.643015086	2.215061969	4.755165963	0.03352792	0.294216233
Chn2	4.65922091	2.220088735	2.190553176	0.033557085	0.294216233
Zfp109	4.754202508	2.249203357	2.023032744	0.033567233	0.294216233
Mt1	4.643548927	2.215227836	4.962812915	0.033664232	0.294712779
Nipal3	4.66700415	2.22249675	2.371186901	0.033691811	0.294712779
Llgl2	-4.672175048	-2.224094327	3.306178035	0.033681254	0.294712779
Mdga2	-5.413013101	-2.43643188	0.10141093	0.033742076	0.294954242
Gucy2d	-26.09871207	-4.705906709	0.117343682	0.033856139	0.295752685
Zfp810	-4.61636017	-2.206755788	4.883832021	0.034213702	0.298675752
2410076I21Rik	4.738055143	2.244294989	1.109432869	0.034267625	0.298945981
1700112E06Rik	5.011262661	2.325174157	0.269420831	0.034292657	0.298963981
Gmpr	4.686013215	2.228361023	2.165574522	0.03431759	0.29898109
Dpp7	4.617193939	2.207016332	4.301036783	0.034375072	0.299139328
Zmynd17	6.296908274	2.654643652	-0.191498552	0.034381717	0.299139328
Gfra1	-5.418686069	-2.437943067	0.752948925	0.034572128	0.300394408
Csmd3	-5.407135977	-2.434864637	0.239864354	0.034572128	0.300394408
Cirh1a	-4.580301021	-2.195442416	6.604030783	0.034661308	0.300904815
Dhtkd1	4.728413741	2.241356278	1.302203919	0.034677107	0.300904815
Mxra7	-4.599831428	-2.201580991	4.840747271	0.034711438	0.301002053
Ccnyl1	-4.576065414	-2.194107675	7.109066368	0.034738375	0.301035075
Ptges	-4.567596373	-2.191435169	7.147986582	0.034943614	0.30244471
Nfatc1	-4.568334729	-2.191668363	6.363047311	0.034947514	0.30244471
Cst3	4.559217814	2.188786335	9.321918834	0.03507838	0.30318525
Aldh16a1	-4.574624204	-2.193653234	4.703506951	0.03507967	0.30318525
Fam178b	4.807039284	2.265148594	1.287080196	0.035120931	0.303340436
Duoxa1	-11.08860299	-3.471005713	-0.534086383	0.035253525	0.304082095
Tnk1	10.44970631	3.38539049	-0.781626611	0.035253525	0.304082095
Dennd2c	4.577896745	2.194684923	3.368994471	0.035321092	0.304463137
Megf10	-4.685440335	-2.228184638	2.055275246	0.035361609	0.304610659
Cd55	-4.598875569	-2.201281164	4.398203525	0.035400229	0.304712961
Ggn	4.746388885	2.24683031	1.109719781	0.035420307	0.304712961
6330406I15Rik	-4.56261175	-2.189859895	5.107701444	0.03549267	0.305133816
Gm7694	-4.644505702	-2.215525064	2.284423937	0.035575561	0.305644556
Thy1	-4.533855666	-2.180738464	7.246162963	0.03578882	0.307273931
Rnf180	4.688879938	2.229243338	2.470632725	0.035886164	0.307906596
Recql4	4.887278754	2.289031393	1.070308959	0.035933195	0.308107027
Frem2	4.623202423	2.208892531	2.321564186	0.036034473	0.308772021
Ftsj1	-4.538518344	-2.182221389	4.827637121	0.036090518	0.309048805
Bicd1	-4.667434512	-2.22262978	2.185659414	0.036252051	0.310227943
Opn3	-4.628905891	-2.210671232	1.906663726	0.036311746	0.310534614
Podxl2	4.831929808	2.272599497	1.376392339	0.036336046	0.310538396
Klhl5	-4.508329906	-2.172593091	6.669251907	0.036434121	0.311172253
Ctbs	4.516272784	2.175132628	4.637448103	0.036532757	0.311810075
Trim2	-4.507082221	-2.172193769	5.481808411	0.036698268	0.31301747
Eml2	4.605653898	2.203406001	1.872143845	0.036756401	0.313166689
Il28ra	-4.709215918	-2.235486872	2.066274571	0.036763883	0.313166689
Cage1	5.357907249	2.421669607	0.338030715	0.036857879	0.313762032
Cdk5rap1	4.540465483	2.182840208	2.280149475	0.036898374	0.313901462
St3gal1	4.500537609	2.170097348	4.862343676	0.036948676	0.314124084
Gdpd1	4.513706356	2.174312566	3.589509655	0.03711372	0.315321264
Rnaseh2a	-4.487403713	-2.165880983	5.200344067	0.037200729	0.315854328
Shq1	-4.53963854	-2.18257743	2.84625292	0.037245594	0.31602911
Mxd3	-4.553902064	-2.187103265	2.986373873	0.037294698	0.316239605
Orai1	4.49453851	2.16817299	3.752364374	0.037332499	0.316354044
Fes	4.491195794	2.167099618	2.844350676	0.037494239	0.317517898
Abhd12	4.458105244	2.156430675	6.69180332	0.037732583	0.319012722
Igf2bp3	4.474900353	2.161855557	4.64675644	0.037744283	0.319012722
Gpatch3	4.576827885	2.194348039	1.407980847	0.037713593	0.319012722
Hexa	4.454671674	2.155319104	7.408355978	0.037771344	0.31903427
Rnf24	-4.45548356	-2.155582018	6.688343315	0.037823506	0.319267676
Lmx1b	4.999723553	2.321848327	0.313893111	0.038038071	0.32087073
Dock8	4.450669209	2.154022278	6.105285038	0.038116927	0.321004946
Cyp4f17	4.647486663	2.216450725	1.356364166	0.038201956	0.321004946
Mfsd3	4.620008197	2.207895411	1.566419804	0.038174457	0.321004946
Mapk12	5.569310807	2.477498808	0.463067868	0.038188179	0.321004946
Tmem56	-4.68507929	-2.228073464	1.12167391	0.038201956	0.321004946
Eppk1	5.184937585	2.374326622	0.042674792	0.03815291	0.321004946
Cnrip1	4.472141238	2.160965752	3.617201991	0.038273672	0.321400071
Zfp607	4.477735346	2.162769261	2.556863903	0.038307865	0.321479799
Ing3	-4.432719362	-2.148192028	5.12608651	0.038666099	0.324277024
Bcar1	-4.423870931	-2.145309295	6.155108666	0.038747174	0.324610283
4933407K13Rik	4.845739118	2.276716736	1.338610174	0.038780654	0.324610283
Ppara	4.752054571	2.248551404	0.834797471	0.038780654	0.324610283
Palb2	4.500048695	2.169940613	1.844571842	0.038985301	0.326113544
Slc16a12	-4.47641238	-2.162342948	2.30132005	0.039032717	0.326300482
Ercc6	-4.409653372	-2.140665255	6.318411848	0.039089478	0.326565239
Skap2	4.406012919	2.139473725	5.543948507	0.039122483	0.326631328
Nmnat3	4.812506545	2.266788503	0.407408806	0.039240613	0.327407577
Wfs1	-4.405206692	-2.139209712	5.834565202	0.039321356	0.327661187
Fas	-4.432388129	-2.148084219	3.92950959	0.039311517	0.327661187
Adamts14	-4.437172362	-2.149640596	3.943083461	0.039436877	0.328413559
Inhbb	-4.423964573	-2.145339832	4.012988927	0.039507051	0.328787578
Ccdc68	-5.137625411	-2.361101706	0.007553206	0.039550769	0.328941091
Madd	4.413563395	2.14194392	4.10857639	0.039588519	0.3290448
Brcc3	-4.389586686	-2.134085105	5.930960041	0.039695825	0.329305837
Asxl3	4.397019988	2.136526091	4.279652467	0.039688888	0.329305837
Dph2	4.595040655	2.200077626	1.399881704	0.039647716	0.329305837
Mrgprf	-4.420732103	-2.14428531	3.917199884	0.039722007	0.329313148
Psma8	4.860596892	2.281133491	0.272301955	0.039861022	0.330255288
Arhgef6	4.381777239	2.131516142	5.791113887	0.040034421	0.33148093
Spp1	4.370098197	2.127665698	9.248301219	0.040075923	0.331613617
Nt5c	-4.376455717	-2.129762973	5.338947182	0.040178951	0.332092968
Cd320	-4.395160767	-2.135915937	4.279700598	0.040184882	0.332092968
Arsb	4.356150138	2.123053679	8.418765845	0.04050485	0.333607213
Slc16a3	4.401439452	2.137975421	3.65631048	0.040588023	0.333607213
Sap18	-4.356980648	-2.123328705	6.311894465	0.040588113	0.333607213
Commd2	-4.360657465	-2.124545669	5.488402969	0.04060816	0.333607213
Bbs4	-4.382293131	-2.131685989	4.060623115	0.040555014	0.333607213
Pcyt1b	-4.379937522	-2.13091029	4.376892709	0.040650049	0.333607213
Olfr920	5.133479763	2.359937098	0.364300139	0.04043446	0.333607213
Lhx2	-4.508589417	-2.172676134	1.158635921	0.040603812	0.333607213
Cyp2r1	4.542348929	2.183438534	1.657052261	0.040497588	0.333607213
3830408C21Rik	-4.450466587	-2.153956596	2.912190359	0.040637014	0.333607213
Tnnt3	4.736571876	2.243843277	1.342617603	0.040426525	0.333607213
Il6ra	4.39011302	2.134258081	3.774305016	0.040805421	0.33446055
Gfra2	-4.674521208	-2.224818603	1.186332074	0.040798199	0.33446055
Slc37a2	4.358641967	2.123878701	4.847851219	0.041066282	0.336175301
Ttc9	-4.613651449	-2.205909016	1.295810737	0.041054992	0.336175301
Carf	4.411833263	2.141378268	2.265479839	0.041120036	0.336403763
Eno3	-4.353533338	-2.122186771	4.565232809	0.041268608	0.337407163
Zbtb46	4.473769381	2.161490889	1.480442273	0.041369662	0.338021043
Gm13483	4.75594823	2.249733011	0.45466995	0.041420841	0.338226896
Camk1d	4.321794172	2.111630365	5.353521784	0.041594699	0.339433606
Spin2	-4.603708093	-2.202796359	0.82858327	0.041857683	0.341365667
AW551984	-4.9160474	-2.297498826	0.626777488	0.042012636	0.342414823
Bhlhe40	-4.308087904	-2.107047688	6.017615243	0.042090924	0.342838214
Eya1	4.336603374	2.1165655	3.695867421	0.042174287	0.343302385
Lrrc4	4.378907304	2.13057091	1.444683135	0.042329515	0.344350603
Arl4c	4.289111336	2.100678766	6.349386994	0.04251717	0.345154927
Rassf2	4.300932087	2.104649351	5.96052729	0.042508835	0.345154927
9030418K01Rik	4.41931953	2.143824246	1.486691466	0.042556673	0.345154927
Dennd3	-4.530674037	-2.179725699	1.008063177	0.042528485	0.345154927
Card10	-4.769093921	-2.253715195	0.23780166	0.042560976	0.345154927
1500009L16Rik	4.319299135	2.110797235	2.963871998	0.042646183	0.345630587
Rilpl2	4.317396165	2.110161481	3.638608242	0.042777192	0.346303408
Sip1	-4.296494301	-2.103159981	4.068559704	0.042807612	0.346303408
Erc2	-4.322193727	-2.111763737	4.122252409	0.042809018	0.346303408
Gusb	4.2791164	2.097312923	6.768029108	0.042895269	0.346785606
Dhrs3	4.280120156	2.097651298	6.581324264	0.042956686	0.34706656
4930420K17Rik	4.371384967	2.128090435	2.432794884	0.043111025	0.34745084
Zfp566	4.312057446	2.108376398	2.279516426	0.043081392	0.34745084
Capn10	4.335305565	2.116133682	2.574814642	0.043111025	0.34745084
Nrg3	5.789687706	2.533485532	-0.331067907	0.043038701	0.34745084
Tmem203	4.305813107	2.106285701	2.65938057	0.04340966	0.349641174
Sykb	4.266070103	2.092907673	4.696821114	0.043544309	0.350508797
Arxes2	-4.271477864	-2.094735306	4.686657632	0.043737261	0.351844372
Wdr35	-4.25385413	-2.088770562	5.864875625	0.043826416	0.35223554
Kcna6	-4.308857409	-2.107305357	3.157125351	0.04384001	0.35223554
Zfp418	4.452597337	2.15464715	1.58470398	0.043891139	0.352428787
Lipa	4.241811747	2.084680595	7.71839869	0.043964523	0.35280039
Ppa2	-4.257285574	-2.089933868	5.071385261	0.044060862	0.353355626
Cln3	4.240793767	2.084334325	4.165279882	0.044324222	0.355226354
Gm15698	4.756815376	2.249996032	0.332955544	0.044348711	0.355226354
Zeb1	-4.22569372	-2.079188204	7.410058331	0.044537542	0.356300338
Fkbp1b	4.310380016	2.107815067	2.51108807	0.044533095	0.356300338
Pik3ip1	-4.231760722	-2.081258055	5.404877139	0.044571305	0.356351416
Hace1	-4.241100331	-2.084438613	4.697236204	0.044794186	0.357474633
Sema6b	4.362645996	2.125203412	0.9918097	0.044760311	0.357474633
Lipg	-4.512399144	-2.173894687	1.474163365	0.044782884	0.357474633
Gm10471	5.448791622	2.445936319	-0.609936632	0.044892088	0.358036405
Gm11110	4.623404962	2.208955733	0.093996072	0.044945348	0.358241674
Epb4.1	4.212385307	2.074637406	5.509506895	0.045025835	0.358299931
Mgat5	4.227323465	2.079744508	4.456819664	0.044998204	0.358299931
Cebpa	4.238445873	2.083535363	3.951934296	0.045090296	0.358299931
Creb5	4.242425384	2.084889286	3.223207758	0.045070679	0.358299931
Bcdin3d	4.389463691	2.13404468	1.028499338	0.045035581	0.358299931
Pcdhb20	4.236963761	2.083030789	3.066430785	0.045246389	0.359320923
Ogdhl	4.395738763	2.13610565	1.768388003	0.045306153	0.359576155
Rft1	-4.213623438	-2.07506139	4.715301597	0.04546384	0.360388148
Tmem8b	4.253996049	2.088818693	3.107724048	0.045450955	0.360388148
Col4a6	4.292174216	2.101708635	2.52055044	0.045741408	0.362232056
E130307A14Rik	4.48747407	2.165903603	0.969690634	0.045752113	0.362232056
4833419F23Rik	4.965734928	2.312007252	-0.491573386	0.045801435	0.362402115
Mum1	-4.222184878	-2.077989752	3.545158383	0.045877823	0.362565724
Klra2	4.44702746	2.152841313	-0.059995346	0.045851276	0.362565724
1700001G11Rik	22.58941245	4.497574842	0.107859962	0.045945013	0.36287639
Stk10	4.183444644	2.064691345	4.958642532	0.046086381	0.362925837
Naglu	4.206315129	2.072556938	3.930261827	0.046093015	0.362925837
Camk1	4.203359942	2.071543003	3.938911101	0.045987776	0.362925837
Ano3	-4.193356366	-2.068105441	5.503622504	0.046162348	0.362925837
Prrg4	-4.374097264	-2.128985301	1.550933276	0.04606431	0.362925837
5033411D12Rik	5.34450255	2.418055673	-0.129342127	0.046174338	0.362925837
2010107G23Rik	5.35200833	2.420080361	0.876678093	0.046174338	0.362925837
Cyp46a1	5.893269945	2.559068351	-0.473206333	0.046174338	0.362925837
Cdyl2	4.37656443	2.12979881	0.943439535	0.046356849	0.36392084
Nckap5	4.384288187	2.132342632	1.823057866	0.046356849	0.36392084
Nudt5	-4.179795718	-2.063432434	4.907153473	0.046448806	0.364203405
Nrg1	-4.199006304	-2.070047954	4.416475986	0.04643207	0.364203405
Neurl1b	4.267990978	2.093557126	2.0127943	0.046555379	0.36481927
Aldh1a3	-4.361446581	-2.12480672	1.332858486	0.046599121	0.364942333
Stx3	4.171576632	2.060592748	4.428879466	0.046662194	0.365216546
Ept1	-4.160616857	-2.05679744	6.35121889	0.04682266	0.366180862
Crip1	4.186594843	2.065777308	3.741934873	0.046841667	0.366180862
Ncan	4.171035582	2.06040562	4.613381111	0.046952325	0.366825608
Il4ra	4.166269101	2.058756027	4.128121861	0.047093943	0.367711311
Pik3c2b	-4.314064787	-2.109047843	1.564416521	0.047172646	0.367955805
Olfr1372-ps1	-7.673416796	-2.93986912	-0.659361897	0.047181795	0.367955805
Ccdc115	4.149670892	2.052996922	4.582624384	0.047346149	0.368795618
Fam193b	4.189600599	2.066812716	2.935294314	0.047321292	0.368795618
Tbc1d10b	-4.137695739	-2.048827562	6.395429006	0.047577245	0.370374059
Entpd1	4.170345063	2.06016676	4.040921565	0.047815331	0.371653852
H2-Q1	4.474141525	2.161610892	0.572945662	0.047827305	0.371653852
Aldh1l1	4.75774519	2.250278008	-0.052509538	0.047814623	0.371653852
Fancd2	4.163368438	2.057751236	2.628509531	0.047860758	0.371691903
Zfp764	4.186241646	2.065655592	3.087906527	0.047965528	0.37228343
Park2	4.640169047	2.214177365	0.702832209	0.04835887	0.375112665
Cdk7	-4.112378776	-2.039973152	6.522323419	0.04850178	0.375997122
Emp2	-4.110164781	-2.039196234	6.063062835	0.048640021	0.376844356
Il18bp	4.124944341	2.044374653	3.725544139	0.048674722	0.376888863
Tmem44	-4.266606003	-2.093088892	1.838799731	0.048708434	0.376925672
Snx4	-4.099771571	-2.035543529	8.023609768	0.048836203	0.377530724
Eif4e3	4.112067448	2.039863929	5.088212345	0.048844633	0.377530724
Gcnt1	4.097722401	2.034822253	6.281659979	0.049120434	0.37931715
Arhgap20	4.101957294	2.036312472	5.954573498	0.049134044	0.37931715
Gpr137b	4.096722432	2.034470148	4.99837049	0.049358789	0.380826314
Coch	-4.084121233	-2.030025692	8.275044117	0.049411489	0.38087465
Fam73a	4.100464596	2.035787381	3.130956019	0.049459903	0.38087465
Prelid2	-4.112185031	-2.039905181	3.223396716	0.049426904	0.38087465
Grk4	-4.217741374	-2.076470634	2.191070687	0.049511364	0.38087465
Cgref1	-4.314377918	-2.109152555	1.462500775	0.049505306	0.38087465
Ehd4	4.083758248	2.029897463	6.187535219	0.049610149	0.381409155
Sparcl1	4.300797651	2.104604255	1.937359467	0.049668507	0.381632399
Dnajc28	4.204327197	2.07187495	1.497223266	0.049729642	0.381876706
Limch1	-4.076871282	-2.027462408	6.266279915	0.049830502	0.382425599
Slc24a5	4.611869161	2.205351584	0.078414974	0.049937146	0.383018202
Rb1cc1	-4.067062167	-2.023987043	8.374034007	0.050032755	0.38329979
Trim47	4.089774133	2.032021169	3.445753598	0.050026528	0.38329979
Arhgef3	4.092519781	2.03298939	3.217729795	0.050065034	0.383321464
Msrb3	-4.061128005	-2.021880501	8.207118622	0.050269086	0.384431504
Mia2	5.12911166	2.358708979	-0.216126755	0.050241184	0.384431504
Zfp738	-4.066981208	-2.023958325	5.246124016	0.050374269	0.385009678
Rassf3	4.068718372	2.024574424	4.698530876	0.050547982	0.38602572
Wdr67	4.065289307	2.023358025	4.583356669	0.050586416	0.38602572
Cltb	-4.056822246	-2.020350091	6.381632519	0.05059618	0.38602572
Polr2i	-4.069057036	-2.024694503	4.393995579	0.050809294	0.387424589
Ccl17	-5.943405879	-2.571289907	-0.229476323	0.050924353	0.388074576
Sfmbt1	4.045329697	2.016257288	5.212742195	0.051002342	0.388441473
Rlf	-4.03827576	-2.013739431	7.146707969	0.051182154	0.389078582
Sfrp1	-4.03965799	-2.014233155	6.660274398	0.05119233	0.389078582
Paox	4.161998015	2.057276277	2.602334567	0.051142915	0.389078582
Rassf6	-4.325404715	-2.112835128	1.12493935	0.051205563	0.389078582
Cacna1b	4.097082429	2.034596919	1.817256811	0.051238474	0.389101505
Donson	4.081841829	2.029220279	3.331013814	0.051360144	0.389798037
Csdc2	-4.035126996	-2.01261408	5.625377715	0.051505012	0.390442187
Sema3f	-4.089300129	-2.031853951	3.145647869	0.051482171	0.390442187
Dennd2d	4.125177823	2.044456311	1.782407968	0.051572682	0.390727607
Abca5	-4.029276431	-2.010520786	6.167753867	0.051652312	0.390875869
Rab19	4.166774339	2.05893097	1.117919546	0.051629249	0.390875869
Itpk1	4.069555691	2.024871292	2.664752369	0.051811994	0.391824297
Bcl3	4.086657913	2.030921483	1.963198297	0.051837849	0.391824297
Pcdhga2	4.099188991	2.035338506	2.349009806	0.051924215	0.392249321
Tmem100	-4.166422296	-2.058809074	2.409768498	0.051971421	0.392378202
Cdh19	-4.126342427	-2.044863549	3.470867716	0.052071932	0.392681499
F2rl2	4.388506663	2.133730098	1.475205906	0.052057053	0.392681499
Abca1	4.013192734	2.004750444	6.979063572	0.052176079	0.393016653
Hpcal4	-4.653910562	-2.218443486	0.105724238	0.052176765	0.393016653
Ptger1	4.024239265	2.008716084	3.74498532	0.052396319	0.394442154
Ntf5	-4.460226474	-2.157116967	0.92226862	0.052475992	0.394813588
Nox4	-4.033823646	-2.012148012	3.798501257	0.052600144	0.395403509
Zfp457	4.200182124	2.070451886	0.837479525	0.052615157	0.395403509
Vcan	-3.995878824	-1.998512834	8.970765028	0.052786216	0.396460123
Pcdh19	-3.993970768	-1.997823774	8.375244185	0.052871092	0.396868588
Hspb7	-4.066317033	-2.0237227	2.854226574	0.05292889	0.397073449
Mgat2	-3.990841126	-1.996692847	5.844142519	0.0532079	0.398936652
Fry	4.029136838	2.010470803	2.576671532	0.053291434	0.399332935
Zbtb20	-3.983225575	-1.993937184	6.099752816	0.053484278	0.400547391
Ppfibp2	3.981831993	1.99343235	3.952636078	0.053699116	0.401423238
Bag2	-3.994729376	-1.998097771	4.466106451	0.053724591	0.401423238
Prg4	-4.181243365	-2.063932016	1.477373592	0.053639068	0.401423238
Dsc3	9.415530416	3.23504237	-0.139930894	0.053688679	0.401423238
Sumf2	-3.983291244	-1.993960968	5.169306967	0.05379206	0.401466431
Pim2	4.061612483	2.022052599	1.289525067	0.053775526	0.401466431
Flrt2	-3.967191228	-1.988117941	9.733168593	0.053926793	0.40219601
Zfp277	4.076510956	2.027334892	1.461044354	0.053951616	0.40219601
Kcnj2	3.973650135	1.990464854	5.538404178	0.054113263	0.402709105
Hmga2-ps1	3.980632355	1.992997633	3.597314918	0.054091547	0.402709105
2610002J02Rik	-3.974909598	-1.990922049	5.261285563	0.054052636	0.402709105
Daam2	-4.014691932	-2.005289287	3.271047322	0.054144384	0.402710455
2810030E01Rik	4.098680362	2.035159485	1.284963307	0.054187005	0.40279729
Gramd3	-3.969418003	-1.988927495	4.917063588	0.054344654	0.403295708
Klf2	3.99235547	1.997240181	2.919770113	0.054347009	0.403295708
Srd5a1	4.072370629	2.025868868	1.489765499	0.054317141	0.403295708
Psd	-4.034840752	-2.012511734	2.417298512	0.054403495	0.40348484
Mgp	3.955901495	1.984006502	7.792802626	0.054481518	0.403833395
Cd200	-3.961307192	-1.985976584	5.723636964	0.054556163	0.403926633
Prss35	3.968636014	1.988643251	5.486240667	0.054540196	0.403926633
Eid3	4.08540659	2.030479666	1.372937404	0.054603587	0.40404792
Pex11a	4.354624171	2.122548212	0.19755419	0.054782776	0.405143526
Nagpa	3.955373565	1.983813957	4.156582674	0.054867797	0.405457077
Zfp947	4.258909973	2.090484234	0.555089069	0.054887475	0.405457077
Rnpep	3.953515543	1.983136097	3.659349929	0.055095154	0.406069379
Neu1	3.968619691	1.988637317	3.402411212	0.055006651	0.406069379
Prr5l	3.967706669	1.988305372	3.186337447	0.055035044	0.406069379
E130308A19Rik	-3.960119057	-1.985543804	4.675418797	0.055067083	0.406069379
4933403G14Rik	4.047402092	2.016996182	1.828697852	0.055175311	0.406430024
9030617O03Rik	-3.94001099	-1.978199654	6.016003114	0.055302421	0.406730718
Ptger2	4.115045712	2.040908457	1.311274205	0.055309878	0.406730718
Pgap3	4.400046705	2.137518837	0.184858459	0.055262224	0.406730718
Calhm2	-3.948193147	-1.981192569	4.90289064	0.055343098	0.406745205
Znrd1	-3.944751594	-1.979934455	4.963900518	0.05557419	0.407752904
Entpd6	-3.946408042	-1.980540132	4.542445115	0.05553422	0.407752904
4933400A11Rik	4.497359774	2.169078299	0.543648769	0.055571871	0.407752904
Tcp11l2	-3.942109928	-1.978968007	5.088355709	0.055632104	0.407947865
4932425I24Rik	7.286482654	2.865222562	-0.904598692	0.055742912	0.40830036
Jph4	5.222052309	2.384616909	-0.919845044	0.055742912	0.40830036
Hepacam	4.459093679	2.156750509	-0.44678135	0.055928363	0.409198188
Gt(ROSA)26Sor	-4.102154367	-2.036381783	1.629022674	0.055910234	0.409198188
Tmem135	3.920705541	1.971113294	5.19497533	0.05613983	0.410255382
Bcs1l	3.955975067	1.984033333	3.096554486	0.056189145	0.410255382
Cacnb4	3.985860923	1.994891372	1.068295002	0.056230455	0.410255382
Syt14	4.778634961	2.256598565	-0.513586845	0.056112944	0.410255382
Esrp2	-4.15677268	-2.055463854	1.012359023	0.056230455	0.410255382
D9Ertd402e	-3.93534545	-1.976490283	4.26195458	0.056325321	0.410717299
Tsen54	4.017363654	2.006249061	1.782428937	0.056367693	0.410796133
Tspan5	-3.911027768	-1.967547779	7.157686466	0.056417642	0.410930067
C030046E11Rik	-3.907895157	-1.966391762	6.585625317	0.056568285	0.411795466
Rab3a	3.952160636	1.982641586	2.447499414	0.05659973	0.411795466
Rhog	3.906466632	1.965864291	5.855121043	0.056759281	0.411853989
Gpsm2	-3.909035575	-1.966812714	5.476314921	0.056755655	0.411853989
Fig4	-3.916886436	-1.9697073	5.057392459	0.056658936	0.411853989
H2-Gs10	3.954380136	1.983451564	3.078439405	0.056674636	0.411853989
Doc2b	4.258450441	2.09032856	0.638960246	0.056765985	0.411853989
Dgkh	-3.910789088	-1.967459732	4.614974112	0.056824245	0.412047001
Ero1lb	3.907647364	1.966300281	3.96583217	0.057191976	0.41425195
Ltc4s	4.090642278	2.032327381	0.693230209	0.0571606	0.41425195
Morn2	3.981054096	1.993150475	1.846035227	0.057350112	0.415166329
Lancl1	-3.891208326	-1.960218221	5.747422422	0.057449865	0.415195691
Gins1	3.933127481	1.975676948	2.575367252	0.057426007	0.415195691
Porcn	3.948438213	1.981282115	2.909017837	0.057393125	0.415195691
Mrps27	-3.903550454	-1.964786917	4.41006607	0.057594411	0.416009349
Cryab	-3.879435018	-1.955846561	9.038302847	0.057693387	0.416493136
Trnau1ap	3.913763365	1.96855653	3.740863984	0.057959709	0.417804325
Dnase2a	3.961361695	1.985996433	1.967116053	0.057949809	0.417804325
Ccdc163	4.034538687	2.012403724	1.148358332	0.057971313	0.417804325
Fam84a	-3.933220132	-1.975710932	2.496477103	0.05801931	0.417918839
Rbmx2	3.922513916	1.971778565	2.821266126	0.058072338	0.418069442
Ptchd1	3.893813031	1.961183612	3.20233581	0.058218975	0.418661978
6430548M08Rik	3.904016615	1.964959193	3.048368476	0.058215825	0.418661978
Tm7sf2	3.935192295	1.976434135	2.333519183	0.058433832	0.419745106
Pacrg	4.336819993	2.116637563	-0.328907514	0.05846634	0.419745106
Lsamp	4.509133989	2.17285038	0.338460282	0.05846634	0.419745106
Ngf	-3.880817795	-1.9563607	4.68413529	0.058530408	0.419973425
Slc22a4	3.887218597	1.95873824	3.109604688	0.058772867	0.420592162
Atoh8	-3.866885214	-1.95117194	5.2836577	0.058720301	0.420592162
Slc1a3	3.94033798	1.978319381	2.589125564	0.058665049	0.420592162
Rundc3b	4.241610688	2.084612211	1.737860913	0.058724425	0.420592162
Dok5	-4.122264007	-2.043436904	0.96638249	0.058778207	0.420592162
Wdr62	3.902966771	1.96457118	2.97255614	0.058918613	0.420671784
5730528L13Rik	-3.913244291	-1.968365176	3.243970931	0.058918613	0.420671784
Nmi	3.936511323	1.976917628	2.858526296	0.058834275	0.420671784
Kcp	4.435135529	2.148978191	0.316913584	0.058890353	0.420671784
Oplah	3.975743282	1.991224604	1.478635129	0.058980532	0.420839743
Wnt16	4.075460721	2.026963162	0.841148619	0.059019072	0.420839743
Syt17	-4.48748087	-2.165905789	0.425583989	0.059039134	0.420839743
Ncoa3	3.846852617	1.943678557	6.114792287	0.059264894	0.422217765
Stc1	4.001206731	2.000435171	0.790230082	0.059405798	0.422990078
Kif1a	-3.842318234	-1.941977013	6.039056667	0.059544722	0.423515902
Gpr157	3.882661668	1.957045998	2.140247696	0.05951797	0.423515902
Stau2	-3.840346963	-1.94123666	6.116196436	0.059640175	0.423963147
Eya4	-3.837989619	-1.940350809	5.071369801	0.059856638	0.425197108
4933430H15Rik	4.304145609	2.105726885	-0.22779195	0.059944429	0.425197108
Peli3	4.470872394	2.16055637	-0.662318799	0.059944429	0.425197108
Tnfrsf18	-4.04791174	-2.017177834	1.661627381	0.059891506	0.425197108
Slc46a1	3.87022065	1.95241582	1.941233104	0.06023502	0.427025613
Isoc2a	3.983677387	1.994100817	0.918615236	0.060451515	0.428327118
Gata6	4.365325915	2.126089369	0.336610526	0.060571167	0.428941408
Angel1	3.878555148	1.955519315	1.969114226	0.060627738	0.42910856
Pfdn4	-3.822458193	-1.934500723	5.194765007	0.060861304	0.430527572
Haus5	3.862233766	1.949435488	2.426669838	0.060966114	0.431034731
Pdia5	-3.817158319	-1.932499024	5.179934824	0.061078532	0.431595098
Scn2a1	-3.819410074	-1.933349824	4.503923591	0.061181044	0.4320849
Retsat	3.824687135	1.935341738	3.59631965	0.061216347	0.432099769
Sorbs2	3.888973832	1.959389527	2.923601277	0.061462376	0.433601237
Srpk1	-3.796088788	-1.924513736	6.864238519	0.061648044	0.434440138
B230217C12Rik	-3.860357137	-1.948734323	3.038383576	0.061633602	0.434440138
Abcd1	3.806130743	1.92832512	4.648030822	0.061738022	0.434838795
Cadm1	3.791628231	1.922817515	6.386055842	0.061878136	0.435421703
Dkc1	-3.793516031	-1.923535634	5.967393284	0.061887688	0.435421703
Ccdc72	-3.784725376	-1.920188621	7.385404183	0.062160313	0.436553909
Ppp1r3b	3.795133376	1.924150588	4.726566161	0.062155432	0.436553909
Fam36a	-3.816525637	-1.932259882	3.773323147	0.062125012	0.436553909
1110054M08Rik	3.961326791	1.985983722	1.79186795	0.062182771	0.436553909
Adat1	5.019437318	2.327525646	-0.179296153	0.06233332	0.437374932
Bpnt1	-3.797045875	-1.924877429	4.328523149	0.062412804	0.437696694
Ankrd49	-3.784298307	-1.920025817	5.239230385	0.062555643	0.437886597
Gcdh	3.82448685	1.935266187	2.382961719	0.062519094	0.437886597
3110057O12Rik	3.874901054	1.954159472	1.326738082	0.062574452	0.437886597
Msx1	4.043152674	2.015480682	0.58970513	0.062478378	0.437886597
Ngfr	-3.78375186	-1.919817479	6.062286089	0.062642247	0.437964282
C2cd2l	3.795585376	1.924322403	3.41292945	0.06265285	0.437964282
D130020L05Rik	4.02856559	2.010266245	0.667963004	0.062798268	0.438745171
Cisd3	-3.785366108	-1.92043284	4.427600429	0.062871484	0.439021051
F2r	-3.769399207	-1.914334595	7.182443597	0.062942821	0.439266462
1500002O20Rik	3.80350661	1.927330112	3.042056114	0.063007874	0.439266462
Hspa1l	-3.986814001	-1.9952363	1.085525472	0.062995217	0.439266462
Cfb	3.839173625	1.940795807	2.30042385	0.063077613	0.439517245
Pon3	3.771040215	1.914962536	5.311280399	0.063156168	0.439829153
Pdk3	-3.762503088	-1.911692766	7.082710559	0.063301432	0.44060505
Mtss1l	-3.760679655	-1.910993419	6.047480129	0.063522382	0.440728853
Vnn1	-3.7666465	-1.913280642	5.432265197	0.063446277	0.440728853
Reln	-3.8199771	-1.933563989	4.008166306	0.063370013	0.440728853
4930432K21Rik	4.413057058	2.141778401	-0.453112689	0.063504453	0.440728853
E330009J07Rik	4.050604892	2.018137367	-0.355190736	0.063504453	0.440728853
Elfn2	4.097094208	2.034601066	-0.211746564	0.063504453	0.440728853
Tacr3	3.853539627	1.946184227	1.176082748	0.063651241	0.441387616
B9d2	3.8233861	1.934850896	1.923442438	0.063698002	0.441476673
4632411B12Rik	-3.755126127	-1.908861366	6.268995633	0.063755514	0.441640109
Cobra1	-3.755517459	-1.909011705	5.753380319	0.063817107	0.44169158
Pcbp4	-3.769221936	-1.914266745	4.867843586	0.063830813	0.44169158
Ppm1e	3.980706826	1.993024623	1.182948096	0.063962974	0.442368629
Penk	-3.828316478	-1.936710099	4.322355904	0.063996629	0.442368629
Bcl2	3.751034125	1.907288388	5.017602953	0.064043292	0.442456203
Mospd1	-3.752122705	-1.907707009	5.465097222	0.064117428	0.442733395
Trp53inp1	-3.743869545	-1.904530165	7.084128413	0.064230393	0.443278257
Slc35e3	-3.752682941	-1.907922404	5.223981274	0.064265617	0.443286313
Vat1l	-3.766926361	-1.913387831	3.743580441	0.064408867	0.443804027
D030028A08Rik	3.858346773	1.947982813	1.105899672	0.064387597	0.443804027
Prep	-3.732819878	-1.900265895	6.720801796	0.064814119	0.446124048
Serp2	4.824914544	2.27050339	-0.915934802	0.064794882	0.446124048
Osbpl8	3.729983622	1.899169296	7.276641219	0.064898082	0.446230025
Fbn2	-3.735114015	-1.901152282	6.507419316	0.064874881	0.446230025
Glipr1	3.748238468	1.906212742	4.373786238	0.06509973	0.447364238
Magohb	-3.761716354	-1.911391069	3.162897547	0.065131779	0.447364238
2810408M09Rik	3.799893586	1.925959017	2.383171281	0.065330615	0.448493294
Per2	3.756930894	1.909554579	3.375915303	0.065448981	0.449069025
Ptprj	3.720363856	1.895443726	6.674078077	0.065503083	0.449103271
Vmn2r29	3.889443589	1.959563783	0.455406247	0.06552298	0.449103271
Ralgapa2	3.721908967	1.896042769	4.557122032	0.065664834	0.449838672
Pstpip1	-3.861490243	-1.949157726	1.229910898	0.066012109	0.451979808
Fam63b	3.707599611	1.890485454	5.876183636	0.066116102	0.452120583
Hsdl1	3.753670635	1.908302067	3.161911013	0.066085909	0.452120583
Wnk2	-4.066668739	-2.023847477	0.195185872	0.066136877	0.452120583
Mypop	-3.95203003	-1.98259391	1.688235268	0.066174583	0.452140879
Nespas	6.835787426	2.773107534	-0.80804453	0.066265932	0.452527476
Oas1g	3.798677573	1.925497263	1.107473808	0.066744731	0.455558165
Hspbp1	3.75956552	1.910565944	2.333790182	0.066848261	0.455726586
Tmem38a	-3.728059155	-1.898424752	3.482180089	0.066874445	0.455726586
Odz1	-3.731120707	-1.899609034	3.6792846	0.066866714	0.455726586
Fpgs	-3.774345419	-1.916226461	2.617714884	0.066960361	0.456073294
Arhgap18	3.69942074	1.887299389	4.842573494	0.067146603	0.456909995
Meis2	-3.795026474	-1.92410995	2.272170824	0.067153413	0.456909995
Slc45a4	3.69669889	1.886237535	4.327124248	0.067229387	0.457187929
Sytl1	3.756401815	1.909351394	2.226211991	0.067649424	0.459804125
Rab3d	3.705180592	1.889543862	3.252174195	0.06774104	0.460186524
Gm4787	4.253341952	2.088596847	0.504814956	0.067982607	0.46158665
Ttll11	4.162817379	2.057560269	-0.209632001	0.068236112	0.463066334
Letm2	3.767028708	1.913427028	1.884962391	0.068367157	0.463699635
Krt10	-4.113657667	-2.04042174	1.276323489	0.068400684	0.463699635
Zfp658	3.706554828	1.890078852	2.56632425	0.068610896	0.464791353
Zfp536	-3.83574534	-1.939506941	2.134323139	0.068633142	0.464791353
D330012F22Rik	3.777707334	1.917510938	1.878811919	0.068683137	0.464888044
5730508B09Rik	3.778997016	1.918003379	1.68652346	0.068744064	0.465058594
Rnft1	-3.658765025	-1.871356765	5.883420294	0.068881814	0.465533965
Mdk	3.743015374	1.904200974	2.23002889	0.068885865	0.465533965
A930038C07Rik	-3.661258236	-1.872339534	5.999024711	0.068925692	0.465561391
Dab2	3.650073684	1.867925588	10.00731061	0.069068708	0.46580223
Tbc1d14	3.656133077	1.870318583	4.834210757	0.069033252	0.46580223
Mfap2	3.694066944	1.885210011	2.666465227	0.06906301	0.46580223
Jazf1	3.684472718	1.881458171	3.027856459	0.069166112	0.466217565
Dusp3	3.649443968	1.867676671	5.211344417	0.069421972	0.466733674
Pold1	3.67641385	1.878299178	2.557918054	0.069305538	0.466733674
P2rx6	3.996412438	1.99870548	0.66486905	0.069418359	0.466733674
Rdh12	-4.296415974	-2.10313368	0.783380022	0.069418359	0.466733674
Cdk15	-4.252884986	-2.088441839	-0.03625139	0.069418359	0.466733674
Oxnad1	-3.668428308	-1.875162091	3.711103045	0.069762515	0.468781048
Nkd1	3.770862272	1.914894458	2.048083083	0.06980716	0.468839005
Hcst	3.720858257	1.895635433	0.294753039	0.069899926	0.469219928
N6amt1	-3.645692647	-1.866192939	4.884001256	0.06998382	0.469540926
Htra2	3.64576674	1.866222259	3.281498391	0.070154901	0.469720262
Gm9766	3.740162762	1.903101054	1.934983282	0.070128389	0.469720262
Clca1	-3.729655417	-1.899042346	1.959246442	0.070090674	0.469720262
Rtn2	-3.697348299	-1.886490955	2.220797977	0.070153512	0.469720262
Tle3	-3.628972832	-1.859561256	6.292424628	0.070478864	0.470961906
Sipa1l2	3.631414806	1.860531735	3.705867117	0.070485079	0.470961906
Zkscan16	3.718592692	1.894756734	1.547082052	0.070384563	0.470961906
Wdr96	3.672623547	1.876811024	1.871918511	0.070428138	0.470961906
Qtrt1	-3.655704549	-1.870149478	4.076101339	0.070525857	0.470992587
Zfp36l1	3.624097827	1.857621899	6.587938635	0.07061334	0.471334994
Ethe1	-3.638554739	-1.863365515	4.462787565	0.0706995	0.471488598
Hps1	3.735881067	1.901448527	1.184293137	0.070745024	0.471488598
Sat2	3.683808699	1.881198144	1.146114928	0.070716226	0.471488598
Map4k5	-3.618137436	-1.85524721	6.94391251	0.071008267	0.471793568
Tmem205	3.652460349	1.868868611	3.377810256	0.070851283	0.471793568
Med29	-3.650992228	-1.868288598	3.791684374	0.070920581	0.471793568
Zscan18	3.733683415	1.900599604	0.822009502	0.07100274	0.471793568
Nudt8	3.650998485	1.86829107	2.173032891	0.070988198	0.471793568
Gm20125	3.704723885	1.889366022	1.308424576	0.070921597	0.471793568
Ctsa	3.613433943	1.853370521	8.653221584	0.071168841	0.472378191
Cdh10	-3.656915753	-1.870627391	3.837665931	0.071161502	0.472378191
Pbx2	3.618290173	1.855308111	4.694082542	0.071358158	0.473393366
Mpv17	-3.607533785	-1.851012906	6.449000945	0.071670173	0.4738136
Sema3a	-3.607744861	-1.851097315	7.087504181	0.07160892	0.4738136
Arhgap44	-3.624473617	-1.857771488	5.025915506	0.0715532	0.4738136
Wnk4	3.660386516	1.871995997	2.851703362	0.07167632	0.4738136
Liph	4.219206972	2.07697186	-0.921629459	0.071474023	0.4738136
Gpr81	4.68781578	2.228915876	-0.132622559	0.071640363	0.4738136
Nap1l5	-5.51610215	-2.463649174	-0.451753756	0.071640363	0.4738136
AW146020	3.683927485	1.881244663	1.775398112	0.071715659	0.473833007
Hspa1b	-3.804958119	-1.927880574	1.491511902	0.071884048	0.4747046
Prpf39	-3.598914526	-1.847561839	5.95197119	0.072232605	0.476040296
Hist1h1b	3.62215022	1.85684638	3.007084602	0.072216491	0.476040296
Rbks	-3.632784024	-1.861075597	2.390919986	0.072204374	0.476040296
1700102P08Rik	3.814861328	1.931630615	0.110171319	0.072204363	0.476040296
Thoc6	3.63857251	1.863372561	2.87229863	0.072352352	0.476588165
Epn1	3.602771158	1.849107017	4.071710222	0.072581188	0.477853691
Tmem189	-3.589300508	-1.843702715	5.87098286	0.072759337	0.478059327
Ptpre	3.593253937	1.845290895	4.437058099	0.072728576	0.478059327
Ophn1	3.593992275	1.845587308	4.720460034	0.072743276	0.478059327
Serpina3h	-3.598788504	-1.847511319	5.51554901	0.072712265	0.478059327
Scamp5	3.595661394	1.846257168	4.478038894	0.072964137	0.479163069
Rabep2	3.625882795	1.858332291	3.134726931	0.07303529	0.479388471
Them4	-3.6056331	-1.850252599	3.843042912	0.073123377	0.479724736
Sp140	-3.579984434	-1.839953315	6.429669048	0.073279118	0.480262335
Fam132a	3.630867863	1.860314428	2.709825484	0.073276901	0.480262335
Gfpt2	-3.593037101	-1.845203832	4.843224843	0.073322381	0.480304029
Ptprq	3.672093149	1.876602656	2.295962661	0.073385749	0.48047732
Tcta	-3.584635109	-1.84182627	5.084425582	0.073613297	0.481482749
D14Ertd668e	3.581903866	1.840726617	3.30854289	0.073613276	0.481482749
Arnt	-3.571101733	-1.836369234	7.597665934	0.073690274	0.481744154
Aacs	-3.578657992	-1.839418674	4.720337612	0.073876136	0.481867868
A730020M07Rik	3.739434331	1.902820048	0.474135952	0.073926824	0.481867868
Gm16982	3.873291021	1.953559903	0.459844885	0.073931325	0.481867868
Tgfa	3.978047982	1.992060678	0.464214761	0.073758246	0.481867868
Abcb9	4.152928797	2.054129137	0.100048942	0.073882756	0.481867868
Acss3	4.918107744	2.298103341	0.40256865	0.073882756	0.481867868
Hivep3	3.57195286	1.836713041	4.905550643	0.074041991	0.482347622
Stx17	-3.566494997	-1.83450695	6.366105593	0.074095442	0.482454361
[truncated: 11,017 more rows]
