# Supplementary material for: Complement peptide C3a receptor 1 promotes optic nerve degeneration in DBA/2J mice
Source: J Neuroinflammation. 2020 Nov 11;17:336. doi: 10.1186/s12974-020-02011-z (PMC7656757; doi:10.1186/s12974-020-02011-z)
Supplement: Supplementary file 2 — Additional file 2: Table S2. Canonical pathway [file 12974_2020_2011_MOESM2_ESM.txt]

Ingenuity Canonical Pathways	-log(B-H p-value)	Ratio	z-score	Molecules
Role of Pattern Recognition Receptors in Recognition of Bacteria and Viruses	9.79E+00	2.27E-01	3.9	C1QA,C1QB,C1QC,C5AR1,CASP1,CLEC6A,IL1A,IL1B,MBL2,NLRP3,NOD2,OSM,PIK3R6,PLCG2,PRKCB,PRKCH,RNASEL,TLR1,TLR2,TLR7,TLR9,TNF
Phagosome Formation	8.84E+00	2.22E-01	NaN	C5AR1,FCER1G,FCGR1A,FCGR2B,Fcrls,ITGAM,ITGB2,MBL2,MRC1,MSR1,PIK3R6,PLCG2,PRKCB,PRKCH,RAC2,TLR1,Tlr13,TLR2,TLR7,TLR9
TREM1 Signaling	7.97E+00	2.83E-01	3.873	CASP1,CCL2,FCGR2B,IL1B,Naip1 (includes others),NLRP3,NOD2,PLCG2,TLR1,Tlr13,TLR2,TLR7,TLR9,TNF,TYROBP
Communication between Innate and Adaptive Immune Cells	7.62E+00	3.64E-01	NaN	CCL3L3,CCL4,CD28,FCER1G,IL1A,IL1B,TLR1,Tlr13,TLR2,TLR7,TLR9,TNF
Granulocyte Adhesion and Diapedesis	7.54E+00	2.05E-01	NaN	C5AR1,CCL2,CCL3L3,CCL4,Ccl6,CLDN1,CSF3R,Cxcl11,CXCL3,IL1A,IL1B,ITGAL,ITGAM,ITGB2,MMP3,PF4,SELPLG,TNF
Neuroinflammation Signaling Pathway	6.21E+00	1.28E-01	3.578	CASP1,CCL2,CD200R1,CSF1R,CYBB,GABRB3,IL1B,MMP3,NAIP,Naip1 (includes others),NCF1,NFATC2,NLRP3,PIK3R6,PLCG2,TICAM2,TLR1,Tlr13,TLR2,TLR7,TLR9,TNF,TREM2,TYROBP
Agranulocyte Adhesion and Diapedesis	5.85E+00	1.80E-01	NaN	C5AR1,CCL2,CCL3L3,CCL4,Ccl6,CLDN1,Cxcl11,CXCL3,IL1A,IL1B,ITGB2,MMP3,MYH1,PF4,SELPLG,TNF
Leukocyte Extravasation Signaling	5.77E+00	1.41E-01	3	ARHGAP4,ARHGAP9,BTK,CLDN1,CYBB,ITGAL,ITGAM,ITGB2,MMP3,NCF1,NCF4,PIK3R6,PLCG2,PRKCB,PRKCH,RAC2,SELPLG,SPN,VAV1,VAV3
Differential Regulation of Cytokine Production in Intestinal Epithelial Cells by IL-17A and IL-17F	5.07E+00	8.33E-01	NaN	CCL2,CCL4,IL1A,IL1B,TNF
Crosstalk between Dendritic Cells and Natural Killer Cells	4.66E+00	2.38E-01	3.162	CD28,CD69,CSF2RB,IL2RG,ITGAL,TLR7,TLR9,TNF,TREM2,TYROBP
Complement System	4.41E+00	3.68E-01	1.342	C1QA,C1QB,C1QC,C5AR1,ITGAM,ITGB2,MBL2
Production of Nitric Oxide and Reactive Oxygen Species in Macrophages	3.96E+00	1.18E-01	3.873	APOC2,APOE,CYBB,IRF8,LYZ,MAP3K5,MAP3K9,NCF1,NCF4,PIK3R6,PLCG2,PRKCB,PRKCH,PTPN6,RAC2,TLR2,TNF
Natural Killer Cell Signaling	3.74E+00	1.19E-01	3	CD48,FCER1G,IL12RB2,ITGAL,LAIR1,LCP2,MAP3K5,MAP3K9,NFATC2,PIK3R6,PLCG2,PTPN6,RAC2,TYROBP,VAV1,VAV3
T Helper Cell Differentiation	3.68E+00	2.35E-01	NaN	CD28,FCER1G,ICOSLG/LOC102723996,IL10RA,IL12RB2,IL21R,IL2RG,TNF
B Cell Receptor Signaling	3.68E+00	1.11E-01	2.84	BCL2A1,BLNK,BTK,FCGR2B,INPP5D,MAP3K5,MAP3K9,NFATC2,PIK3AP1,PIK3R6,PLCG2,PRKCB,PTPN6,PTPRC,RAC2,VAV1,VAV3
LXR/RXR Activation	3.55E+00	1.57E-01	-1	APOC2,APOE,CCL2,CD14,CD36,IL1A,IL1B,LYZ,MLXIPL,MSR1,TNF
Differential Regulation of Cytokine Production in Macrophages and T Helper Cells by IL-17A and IL-17F	3.55E+00	6.67E-01	NaN	CCL2,CCL4,IL1B,TNF
Inflammasome pathway	3.55E+00	3.33E-01	2.449	AIM2,CASP1,IL1B,NAIP,NLRP3,NOD2
Fc Epsilon RI Signaling	3.49E+00	1.41E-01	2.714	BTK,FCER1G,INPP5D,LCP2,PIK3R6,PLCG2,PRKCB,PRKCH,RAC2,TNF,VAV1,VAV3
MSP-RON Signaling Pathway	3.10E+00	2.26E-01	NaN	CCL2,CSF2RB,ITGAM,ITGB2,PIK3R6,TLR2,TNF
Th1 Pathway	3.10E+00	1.52E-01	2.449	CCR5,CD28,ICOSLG/LOC102723996,IL10RA,IL12RB2,ITGB2,NFATC2,PIK3R6,RUNX3,VAV1
Fcγ Receptor-mediated Phagocytosis in Macrophages and Monocytes	2.95E+00	1.33E-01	3.317	FCGR1A,FYB1,INPP5D,LCP2,NCF1,PLD4,PRKCB,PRKCH,RAC2,VAV1,VAV3
Dendritic Cell Maturation	2.80E+00	1.11E-01	3.162	FCER1G,FCGR1A,FCGR2B,IL1A,IL1B,IRF8,PIK3R6,PLCG2,TLR2,TLR9,TNF,TREM2,TYROBP
iCOS-iCOSL Signaling in T Helper Cells	2.78E+00	1.37E-01	2.121	CD28,FCER1G,ICOSLG/LOC102723996,IL2RG,INPP5D,LCP2,NFATC2,PIK3R6,PTPRC,VAV1
PKCθ Signaling in T Lymphocytes	2.66E+00	1.13E-01	3.317	CACNA1A,CD28,FCER1G,LCP2,MAP3K5,MAP3K9,NFATC2,PIK3R6,PLCG2,RAC2,VAV1,VAV3
Th2 Pathway	2.66E+00	1.32E-01	0.707	CCR5,CD28,ICOSLG/LOC102723996,IL12RB2,IL2RG,ITGB2,NFATC2,PIK3R6,RUNX3,VAV1
Toll-like Receptor Signaling	2.63E+00	1.43E-01	2.646	CD14,IL1A,IL1B,TICAM2,TLR1,TLR2,TLR7,TLR9,TNF
Th1 and Th2 Activation Pathway	2.52E+00	1.16E-01	NaN	CCR5,CD28,ICOSLG/LOC102723996,IL10RA,IL12RB2,IL2RG,ITGB2,NFATC2,PIK3R6,RUNX3,VAV1
IL-12 Signaling and Production in Macrophages	2.49E+00	1.23E-01	NaN	APOC2,APOE,IL12RB2,IRF8,LYZ,PIK3R6,PRKCB,PRKCH,TLR2,TNF
Cardiac Hypertrophy Signaling (Enhanced)	2.48E+00	7.08E-02	4.899	AGTR1,ATP2A3,CACNA1A,CSF2RB,CYBB,GNA15,GNG2,IL10RA,IL12RB2,IL1A,IL1B,IL21R,IL2RG,IL7R,MAP3K5,MAP3K9,NFATC2,OSM,PIK3R6,PLCG2,PRKCB,PRKCH,TNF,WNT2B
PI3K Signaling in B Lymphocytes	2.45E+00	1.05E-01	2.309	BLNK,BTK,CD180,FCGR2B,INPP5D,NFATC2,PIK3AP1,PLCG2,PRKCB,PTPRC,VAV1,VAV3
CCR5 Signaling in Macrophages	2.15E+00	1.33E-01	2.236	CACNA1A,CCL4,CCR5,FCER1G,GNG2,PLCG2,PRKCB,PRKCH
STAT3 Pathway	2.14E+00	1.03E-01	1.89	CSF2RB,IL10RA,IL12RB2,IL1A,IL1B,IL21R,IL2RG,IL7R,MAP3K9,PTPN6,TNFRSF11A
Tec Kinase Signaling	2.09E+00	9.52E-02	2.828	BTK,FCER1G,GNA15,GNG2,PIK3R6,PLCG2,PRKCB,PRKCH,RAC2,TNF,VAV1,VAV3
Role of NFAT in Regulation of the Immune Response	2.04E+00	9.38E-02	3.317	BLNK,BTK,CD28,FCER1G,FCGR1A,FCGR2B,GNA15,GNG2,LCP2,NFATC2,PIK3R6,PLCG2
Macropinocytosis Signaling	2.00E+00	1.25E-01	2.236	CD14,CSF1R,ITGB2,MRC1,PIK3R6,PLCG2,PRKCB,PRKCH
FcγRIIB Signaling in B Lymphocytes	1.84E+00	1.32E-01	1.342	BLNK,BTK,CACNA1A,FCGR2B,INPP5D,PIK3R6,PLCG2
Coagulation System	1.77E+00	2.35E-01	2	F13A1,F5,F9,PLAU
NF-κB Signaling	1.74E+00	8.57E-02	3.464	FCER1G,IL1A,IL1B,PIK3R6,PLCG2,PRKCB,TLR1,TLR2,TLR7,TLR9,TNF,TNFRSF11A
IL-10 Signaling	1.67E+00	1.21E-01	NaN	CCR5,CD14,FCGR2B,IL10RA,IL1A,IL1B,TNF
Gαq Signaling	1.67E+00	8.80E-02	3.162	AGTR1,BTK,GNA15,GNG2,NFATC2,PIK3R6,PLCG2,PLD4,PRKCB,PRKCH,RAC2
Role of Cytokines in Mediating Communication between Immune Cells	1.59E+00	3.00E-01	NaN	IL1A,IL1B,TNF
B Cell Development	1.59E+00	3.00E-01	NaN	IL7R,PTPRC,SPN
T Cell Receptor Signaling	1.59E+00	1.04E-01	NaN	BTK,CD28,LCP2,NFATC2,PIK3R6,PTPRC,VAV1,VAV3
Eicosanoid Signaling	1.59E+00	1.56E-01	NaN	ALOX5,ALOX5AP,DPEP2,HPGDS,TBXAS1
FXR/RXR Activation	1.38E+00	1.18E-01	NaN	APOC2,APOE,IL1A,IL1B,MLXIPL,TNF
Calcium-induced T Lymphocyte Apoptosis	1.38E+00	1.39E-01	2	ATP2A3,FCER1G,NFATC2,PRKCB,PRKCH
CD28 Signaling in T Helper Cells	1.38E+00	9.52E-02	1.89	CD28,FCER1G,LCP2,NFATC2,PIK3R6,PTPN6,PTPRC,VAV1
GPCR-Mediated Nutrient Sensing in Enteroendocrine Cells	1.29E+00	1.00E-01	2.646	CACNA1A,GNA15,GNG2,LPAR5,PLCG2,PRKCB,PRKCH
T Cell Exhaustion Signaling Pathway	1.29E+00	8.49E-02	1	CD28,FCER1G,IL10RA,IL12RB2,NFATC2,PIK3R6,PLCG2,PRDM1,PTPN6
GP6 Signaling Pathway	1.28E+00	9.09E-02	2.828	BTK,FCER1G,LAMC3,LCP2,PIK3R6,PLCG2,PRKCB,PRKCH
Th17 Activation Pathway	1.27E+00	1.28E-01	2.236	FCER1G,IL12RB2,IL1B,IL21R,NFATC2
Serotonin Degradation	1.17E+00	1.48E-01	1	DHRS9,MAOB,UGT1A4,Ugt1a7c
Intrinsic Prothrombin Activation Pathway	1.15E+00	2.00E-01	NaN	F13A1,F5,F9
Growth Hormone Signaling	1.10E+00	1.00E-01	0.816	IGFBP3,PIK3R6,PLCG2,PRKCB,PRKCH,PTPN6
Phospholipase C Signaling	1.09E+00	6.74E-02	3	BLNK,BTK,FCER1G,FCGR2B,GNG2,LCP2,NFATC2,PLCG2,PLD4,PRKCB,PRKCH,RAC2
Extrinsic Prothrombin Activation Pathway	1.08E+00	3.33E-01	NaN	F13A1,F5
Leukotriene Biosynthesis	1.08E+00	3.33E-01	NaN	ALOX5,DPEP2
IL-23 Signaling Pathway	1.06E+00	1.33E-01	2	IL12RB2,IL1B,PIK3R6,TNF
Renin-Angiotensin Signaling	1.03E+00	7.92E-02	2.828	AGTR1,CCL2,PIK3R6,PLCG2,PRKCB,PRKCH,PTPN6,TNF
Gα12/13 Signaling	1.03E+00	7.92E-02	2.121	BTK,CDH13,CDH8,LPAR5,MAP3K5,PIK3R6,VAV1,VAV3
IL-8 Signaling	1.00E+00	6.71E-02	3.162	ARRB2,CYBB,GNG2,ITGAM,ITGB2,NCF1,PIK3R6,PLD4,PRKCB,PRKCH,RAC2
Superpathway of Melatonin Degradation	9.87E-01	1.67E-01	NaN	MAOB,UGT1A4,Ugt1a7c
Apoptosis Signaling	9.87E-01	8.33E-02	-0.378	BCL2A1,CAPN3,MAP3K5,NAIP,Naip1 (includes others),PLCG2,TNF
Xenobiotic Metabolism Signaling	9.14E-01	6.25E-02	NaN	IL1A,IL1B,MAOB,MAP3K5,MAP3K9,PIK3R6,PRKCB,PRKCH,SOD3,TNF,UGT1A4,Ugt1a7c
IL-3 Signaling	9.10E-01	8.70E-02	0.816	CSF2RB,INPP5D,PIK3R6,PRKCB,PRKCH,PTPN6
Virus Entry via Endocytic Pathways	9.10E-01	7.95E-02	NaN	ITGAL,ITGB2,PIK3R6,PLCG2,PRKCB,PRKCH,RAC2
G Beta Gamma Signaling	9.10E-01	7.95E-02	2.646	BTK,CACNA1A,GNA15,GNG2,PLCG2,PRKCB,PRKCH
NF-κB Activation by Viruses	8.93E-01	8.57E-02	2.236	CCR5,ITGAL,ITGB2,PIK3R6,PRKCB,PRKCH
Role of JAK1 and JAK3 in γc Cytokine Signaling	8.66E-01	9.43E-02	NaN	BLNK,IL21R,IL2RG,IL7R,PIK3R6
Hematopoiesis from Pluripotent Stem Cells	8.24E-01	2.22E-01	NaN	FCER1G,IL1A
Prostanoid Biosynthesis	8.24E-01	2.22E-01	NaN	HPGDS,TBXAS1
fMLP Signaling in Neutrophils	7.93E-01	7.37E-02	2.646	CYBB,GNG2,NCF1,NFATC2,PIK3R6,PRKCB,PRKCH
Gαi Signaling	7.52E-01	7.79E-02	2.449	ADORA3,AGTR1,CNR2,GNG2,P2RY12,P2RY13
Thyroid Hormone Metabolism II (via Conjugation and/or Degradation)	7.50E-01	2.00E-01	NaN	UGT1A4,Ugt1a7c
Serotonin Receptor Signaling	7.35E-01	1.25E-01	NaN	MAOB,PCBD1,SLC6A4
CTLA4 Signaling in Cytotoxic T Lymphocytes	7.30E-01	8.47E-02	NaN	CD28,FCER1G,LCP2,PIK3R6,PTPN6
Gustation Pathway	7.24E-01	7.59E-02	NaN	CACNA1A,GNG2,P2RX1,P2RY12,P2RY13,P2RY6
p70S6K Signaling	6.99E-01	6.93E-02	2.646	AGTR1,BTK,IL2RG,PIK3R6,PLCG2,PRKCB,PRKCH
Ephrin B Signaling	6.72E-01	8.06E-02	2	GNA15,GNG2,RAC2,VAV1,VAV3
Chemokine Signaling	6.56E-01	7.94E-02	2.236	CCL2,CCL4,CCR5,PLCG2,PRKCB
Acute Phase Response Signaling	6.48E-01	6.30E-02	2.236	CRABP1,IL1A,IL1B,ITIH3,MAP3K5,MBL2,OSM,TNF
SAPK/JNK Signaling	6.48E-01	7.14E-02	2.449	FCER1G,GNG2,MAP3K5,MAP3K9,PIK3R6,RAC2
P2Y Purigenic Receptor Signaling Pathway	6.42E-01	6.60E-02	1.89	GNG2,P2RY12,P2RY6,PIK3R6,PLCG2,PRKCB,PRKCH
Xenobiotic Metabolism General Signaling Pathway	6.42E-01	6.60E-02	2.646	MAP3K5,MAP3K9,PIK3R6,PRKCB,PRKCH,UGT1A4,Ugt1a7c
Alanine Degradation III	6.33E-01	5.00E-01	NaN	GPT
Alanine Biosynthesis II	6.33E-01	5.00E-01	NaN	GPT
Tryptophan Degradation to 2-amino-3-carboxymuconate Semialdehyde	6.33E-01	5.00E-01	NaN	HAAO
Glycine Degradation (Creatine Biosynthesis)	6.33E-01	5.00E-01	NaN	GATM
Tyrosine Biosynthesis IV	6.33E-01	5.00E-01	NaN	PCBD1
IL-4 Signaling	6.33E-01	7.69E-02	NaN	IL2RG,INPP5D,NFATC2,PIK3R6,PTPN6
PD-1, PD-L1 cancer immunotherapy pathway	6.33E-01	7.58E-02	-1.342	CD28,IL2RG,LCP2,PIK3R6,TNF
LPS/IL-1 Mediated Inhibition of RXR Function	6.31E-01	6.11E-02	0.447	APOC2,APOE,CD14,IL1A,IL1B,MAOB,SOD3,TNF
Erythropoietin Signaling	6.29E-01	7.46E-02	NaN	PIK3R6,PLCG2,PRKCB,PRKCH,PTPN6
HMGB1 Signaling	6.29E-01	6.42E-02	2.449	CCL2,IL1A,IL1B,OSM,PIK3R6,RAC2,TNF
TNFR2 Signaling	6.29E-01	1.03E-01	NaN	NAIP,Naip1 (includes others),TNF
nNOS Signaling in Neurons	6.29E-01	1.03E-01	NaN	CAPN3,PRKCB,PRKCH
IL-9 Signaling	5.99E-01	1.00E-01	NaN	IL2RG,PIK3R6,TNF
Regulation of IL-2 Expression in Activated and Anergic T Lymphocytes	5.44E-01	6.94E-02	NaN	CD28,NFATC2,PLCG2,VAV1,VAV3
Melatonin Degradation I	5.44E-01	1.33E-01	NaN	UGT1A4,Ugt1a7c
Nitric Oxide Signaling in the Cardiovascular System	5.44E-01	6.94E-02	1.342	ATP2A3,CACNA1A,PIK3R6,PRKCB,PRKCH
VDR/RXR Activation	5.42E-01	7.69E-02	NaN	CD14,IGFBP3,PRKCB,PRKCH
LPS-stimulated MAPK Signaling	5.42E-01	6.85E-02	2	CD14,MAP3K5,PIK3R6,PRKCB,PRKCH
Cholecystokinin/Gastrin-mediated Signaling	5.42E-01	6.25E-02	2.236	IL1A,IL1B,PRKCB,PRKCH,RAC2,TNF
Nicotine Degradation III	5.42E-01	1.25E-01	NaN	UGT1A4,Ugt1a7c
Trehalose Degradation II (Trehalase)	5.42E-01	3.33E-01	NaN	HK3
Melatonin Degradation II	5.42E-01	3.33E-01	NaN	MAOB
Phenylalanine Degradation I (Aerobic)	5.42E-01	3.33E-01	NaN	PCBD1
PI3K/AKT Signaling	5.42E-01	5.67E-02	NaN	CSF2RB,IL10RA,IL12RB2,IL21R,IL2RG,IL7R,INPP5D,MAP3K5
Docosahexaenoic Acid (DHA) Signaling	5.32E-01	8.82E-02	NaN	BCL2A1,IL1B,PIK3R6
Apelin Cardiomyocyte Signaling Pathway	5.32E-01	6.67E-02	2.236	ATP2A3,PIK3R6,PLCG2,PRKCB,PRKCH
Role of PKR in Interferon Induction and Antiviral Response	5.13E-01	6.06E-02	2.236	CASP1,FCGR1A,IL1B,MSR1,TLR9,TNF
Thrombopoietin Signaling	5.13E-01	7.27E-02	2	PIK3R6,PLCG2,PRKCB,PRKCH
HGF Signaling	5.13E-01	6.06E-02	2.449	MAP3K5,MAP3K9,PIK3R6,PLCG2,PRKCB,PRKCH
ErbB4 Signaling	5.00E-01	7.14E-02	2	PIK3R6,PLCG2,PRKCB,PRKCH
Oncostatin M Signaling	4.93E-01	8.33E-02	NaN	MMP3,OSM,PLAU
14-3-3-mediated Signaling	4.62E-01	5.77E-02	2.449	MAP3K5,PIK3R6,PLCG2,PRKCB,PRKCH,TNF
Caveolar-mediated Endocytosis Signaling	4.62E-01	6.78E-02	NaN	CD48,ITGAL,ITGAM,ITGB2
Nicotine Degradation II	4.62E-01	1.05E-01	NaN	UGT1A4,Ugt1a7c
Ceramide Degradation	4.62E-01	2.50E-01	NaN	ACER2
Acetate Conversion to Acetyl-CoA	4.62E-01	2.50E-01	NaN	ACSS1
Ethanol Degradation II	4.28E-01	1.00E-01	NaN	ACSS1,DHRS9
Reelin Signaling in Neurons	4.23E-01	5.56E-02	2.236	APOE,CNR2,ITGAL,ITGB2,MAP3K9,PIK3R6
Endothelin-1 Signaling	4.23E-01	5.26E-02	2.646	CASP1,GNA15,PIK3R6,PLCG2,PLD4,PRKCB,PRKCH
Agrin Interactions at Neuromuscular Junction	4.23E-01	6.45E-02	NaN	ITGAL,ITGB2,RAC2,RAPSN
VEGF Family Ligand-Receptor Interactions	4.23E-01	6.45E-02	2	PIK3R6,PLCG2,PRKCB,PRKCH
Endocannabinoid Neuronal Synapse Pathway	4.23E-01	5.88E-02	2.236	CACNA1A,CNR2,GNA15,GNG2,PLCG2
GM-CSF Signaling	4.23E-01	6.45E-02	2	BCL2A1,CSF2RB,PIK3R6,PRKCB
Signaling by Rho Family GTPases	4.17E-01	4.89E-02	1.342	CDH13,CDH8,CYBB,GNA15,GNG2,MAP3K9,NCF1,PIK3R6,RAC2
Noradrenaline and Adrenaline Degradation	4.17E-01	9.52E-02	NaN	DHRS9,MAOB
CXCR4 Signaling	4.16E-01	5.19E-02	2	ELMO1,GNA15,GNG2,PIK3R6,PRKCB,PRKCH,RAC2
Sphingosine and Sphingosine-1-phosphate Metabolism	4.16E-01	2.00E-01	NaN	ACER2
NAD biosynthesis II (from tryptophan)	4.16E-01	2.00E-01	NaN	HAAO
GNRH Signaling	4.10E-01	5.15E-02	2.449	CACNA1A,GNA15,GNG2,MAP3K5,MAP3K9,PRKCB,PRKCH
Ephrin A Signaling	4.10E-01	7.14E-02	NaN	PIK3R6,VAV1,VAV3
nNOS Signaling in Skeletal Muscle Cells	4.03E-01	9.09E-02	NaN	CACNA1A,CAPN3
RhoGDI Signaling	4.00E-01	5.07E-02	-1	ARHGAP4,ARHGAP9,CDH13,CDH8,GNA15,GNG2,RAC2
GDNF Family Ligand-Receptor Interactions	4.00E-01	6.15E-02	2	DOK2,DOK3,PIK3R6,PLCG2
Netrin Signaling	4.00E-01	6.98E-02	NaN	CACNA1A,NFATC2,RAC2
Necroptosis Signaling Pathway	4.00E-01	5.31E-02	2.449	CAPN3,CASP1,CYBB,MERTK,NLRP3,TNF
Germ Cell-Sertoli Cell Junction Signaling	3.81E-01	5.00E-02	NaN	LAMC3,MAP3K5,MAP3K9,MYO7A,PIK3R6,RAC2,TNF
RAR Activation	3.78E-01	4.82E-02	NaN	CRABP1,CSF2RB,DHRS9,IGFBP3,MAP3K5,PRKCB,PRKCH,ZBTB16
Calcium Transport I	3.74E-01	1.67E-01	NaN	ATP2A3
Calcium Signaling	3.74E-01	5.17E-02	NaN	ATP2A3,CACNA1A,MYH1,NFATC2,TNNI2,TNNT1
G Protein Signaling Mediated by Tubby	3.70E-01	8.33E-02	NaN	GNG2,PLCG2
TNFR1 Signaling	3.65E-01	6.52E-02	NaN	NAIP,Naip1 (includes others),TNF
UVB-Induced MAPK Signaling	3.65E-01	6.52E-02	NaN	PIK3R6,PRKCB,PRKCH
Prolactin Signaling	3.54E-01	5.71E-02	2	PIK3R6,PLCG2,PRKCB,PRKCH
Sphingosine-1-phosphate Signaling	3.37E-01	5.15E-02	NaN	ACER2,CASP1,PIK3R6,PLCG2,RAC2
Glucose and Glucose-1-phosphate Degradation	3.37E-01	1.43E-01	NaN	HK3
Superoxide Radicals Degradation	3.37E-01	1.43E-01	NaN	SOD3
GDP-glucose Biosynthesis	3.37E-01	1.43E-01	NaN	HK3
Antioxidant Action of Vitamin C	3.37E-01	5.56E-02	-2	CSF2RB,PLCG2,PLD4,TNF
Inhibition of Matrix Metalloproteases	3.37E-01	7.69E-02	NaN	MMP3,TFPI2
G-Protein Coupled Receptor Signaling	3.37E-01	4.60E-02	NaN	ADORA3,AGTR1,CNR2,GNA15,P2RY12,P2RY13,PIK3R6,PRKCB
CREB Signaling in Neurons	3.31E-01	4.70E-02	2	CACNA1A,GNA15,GNG2,PIK3R6,PLCG2,PRKCB,PRKCH
Antiproliferative Role of TOB in T Cell Signaling	2.99E-01	7.14E-02	NaN	CD28,FCER1G
Actin Cytoskeleton Signaling	2.98E-01	4.58E-02	2.236	CD14,MYH1,NCKAP1L,PIK3R6,RAC2,VAV1,VAV3
α-Adrenergic Signaling	2.86E-01	5.19E-02	NaN	GNG2,PLCG2,PRKCB,PRKCH
Synaptic Long Term Depression	2.78E-01	4.81E-02	2.236	CACNA1A,GNA15,PLCG2,PRKCB,PRKCH
eNOS Signaling	2.78E-01	4.81E-02	2.236	LPAR5,PIK3R6,PLCG2,PRKCB,PRKCH
ErbB Signaling	2.78E-01	5.13E-02	2	PIK3R6,PLCG2,PRKCB,PRKCH
Antiproliferative Role of Somatostatin Receptor 2	2.77E-01	5.56E-02	NaN	GNG2,PIK3R6,PTPN6
PDGF Signaling	2.77E-01	5.06E-02	2	INPP5D,PIK3R6,PLCG2,PRKCB
Phagosome Maturation	2.77E-01	4.76E-02	NaN	ATP6V1G2,CTSE,CTSS,CYBB,NCF1
Androgen Signaling	2.68E-01	4.72E-02	NaN	CACNA1A,GNA15,GNG2,PRKCB,PRKCH
Xenobiotic Metabolism CAR Signaling Pathway	2.60E-01	4.67E-02	-0.447	PRKCB,PRKCH,SOD3,UGT1A4,Ugt1a7c
Melatonin Signaling	2.56E-01	5.36E-02	NaN	PLCG2,PRKCB,PRKCH
Phenylalanine Degradation IV (Mammalian, via Side Chain)	2.52E-01	1.00E-01	NaN	MAOB
UDP-N-acetyl-D-galactosamine Biosynthesis II	2.52E-01	1.00E-01	NaN	HK3
IL-6 Signaling	2.52E-01	4.59E-02	2	CD14,IL1A,IL1B,PIK3R6,TNF
Death Receptor Signaling	2.51E-01	4.82E-02	0	MAP3K5,NAIP,Naip1 (includes others),TNF
VEGF Signaling	2.51E-01	4.82E-02	0	PIK3R6,PLCG2,PRKCB,PTPN6
Thrombin Signaling	2.50E-01	4.27E-02	2	GNA15,GNG2,PIK3R6,PLCG2,PRKCB,PRKCH,RAC2
Mechanisms of Viral Exit from Host Cells	2.48E-01	6.06E-02	NaN	PRKCB,PRKCH
OX40 Signaling Pathway	2.48E-01	6.06E-02	NaN	FCER1G,H2-M1/H2-M9
Clathrin-mediated Endocytosis Signaling	2.47E-01	4.35E-02	NaN	APOC2,APOE,ARRB2,ITGB2,LYZ,PIK3R6
Dopamine-DARPP32 Feedback in cAMP Signaling	2.47E-01	4.50E-02	2	ATP2A3,CACNA1A,PLCG2,PRKCB,PRKCH
TWEAK Signaling	2.40E-01	5.88E-02	NaN	NAIP,Naip1 (includes others)
Phospholipases	2.40E-01	5.88E-02	NaN	PLCG2,PLD4
Xenobiotic Metabolism PXR Signaling Pathway	2.40E-01	4.46E-02	-0.447	MAOB,PRKCB,PRKCH,UGT1A4,Ugt1a7c
Nur77 Signaling in T Lymphocytes	2.25E-01	5.71E-02	NaN	CD28,FCER1G
IL-17 Signaling	2.21E-01	4.84E-02	NaN	CCL2,MMP3,PIK3R6
CCR3 Signaling in Eosinophils	2.21E-01	4.49E-02	NaN	GNG2,PIK3R6,PRKCB,PRKCH
The Visual Cycle	2.21E-01	8.33E-02	NaN	DHRS9
Sperm Motility	2.21E-01	4.17E-02	NaN	BTK,CSF1R,MERTK,PLCG2,PRKCB,PRKCH
p38 MAPK Signaling	2.21E-01	4.49E-02	2	IL1A,IL1B,MAP3K5,TNF
Adrenomedullin signaling pathway	2.21E-01	4.17E-02	2.449	GNA15,IL1A,IL1B,PIK3R6,PLCG2,TNF
Synaptic Long Term Potentiation	2.09E-01	4.40E-02	2	GNA15,PLCG2,PRKCB,PRKCH
Paxillin Signaling	2.09E-01	4.40E-02	NaN	ITGAL,ITGAM,ITGB2,PIK3R6
FGF Signaling	2.09E-01	4.69E-02	NaN	MAP3K5,PIK3R6,PTPN6
Integrin Signaling	2.09E-01	4.00E-02	2.646	CAPN3,ITGAL,ITGAM,ITGB2,PIK3R6,PLCG2,RAC2
IL-7 Signaling Pathway	2.09E-01	4.69E-02	NaN	IL2RG,IL7R,PIK3R6
Choline Biosynthesis III	2.08E-01	7.69E-02	NaN	PLD4
Protein Kinase A Signaling	2.01E-01	3.75E-02	0.333	ADD2,EBI3,GNG2,NFATC2,PLCG2,PRKCB,PRKCH,PTPN18,PTPN6,PTPRC,TNNI2
Role of Tissue Factor in Cancer	2.01E-01	4.30E-02	NaN	ARRB2,GNA15,IL1B,PIK3R6
Opioid Signaling Pathway	2.01E-01	3.93E-02	1.633	ARRB2,CACNA1A,GNG2,PRKCB,PRKCH,RAC2,RGS1
Lipid Antigen Presentation by CD1	1.96E-01	7.14E-02	NaN	FCER1G
Oxidative Ethanol Degradation III	1.96E-01	7.14E-02	NaN	ACSS1
Superpathway of Inositol Phosphate Compounds	1.90E-01	3.95E-02	1.633	INPP5D,NUDT11,PIK3R6,PLCG2,PTPN6,PTPRC
Sertoli Cell-Sertoli Cell Junction Signaling	1.88E-01	4.03E-02	NaN	CLDN1,MAP3K5,MAP3K9,MYO7A,TNF
Corticotropin Releasing Hormone Signaling	1.87E-01	4.17E-02	1	CACNA1A,PLCG2,PRKCB,PRKCH
Axonal Guidance Signaling	1.85E-01	3.63E-02	NaN	ADAM8,GNA15,GNG2,MMP3,NFATC2,PIK3R6,PLCG2,PLXNC1,PRKCB,PRKCH,RAC2,SEMA4D,WNT2B
Putrescine Degradation III	1.85E-01	6.67E-02	NaN	MAOB
FAT10 Signaling Pathway	1.85E-01	6.67E-02	NaN	TNF
Apelin Endothelial Signaling Pathway	1.80E-01	4.08E-02	2	CCL2,PIK3R6,PRKCB,PRKCH
NRF2-mediated Oxidative Stress Response	1.79E-01	3.85E-02	NaN	DNAJC6,MAP3K5,PIK3R6,PRKCB,PRKCH,SOD3
Aldosterone Signaling in Epithelial Cells	1.79E-01	3.88E-02	2	DNAJC6,PIK3R6,PLCG2,PRKCB,PRKCH
Dopamine Degradation	1.79E-01	6.25E-02	NaN	MAOB
Tryptophan Degradation X (Mammalian, via Tryptamine)	1.79E-01	6.25E-02	NaN	MAOB
1D-myo-inositol Hexakisphosphate Biosynthesis II (Mammalian)	1.79E-01	6.25E-02	NaN	INPP5D
D-myo-inositol (1,3,4)-trisphosphate Biosynthesis	1.79E-01	6.25E-02	NaN	INPP5D
D-myo-inositol (1,4,5)-trisphosphate Degradation	1.79E-01	6.25E-02	NaN	INPP5D
Tryptophan Degradation III (Eukaryotic)	1.79E-01	6.25E-02	NaN	HAAO
GPCR-Mediated Integration of Enteroendocrine Signaling Exemplified by an L Cell	1.71E-01	4.55E-02	NaN	GNA15,PLCG2
Role of JAK1, JAK2 and TYK2 in Interferon Signaling	1.69E-01	5.88E-02	NaN	PTPN6
Ethanol Degradation IV	1.69E-01	5.88E-02	NaN	ACSS1
UVC-Induced MAPK Signaling	1.69E-01	4.44E-02	NaN	PRKCB,PRKCH
cAMP-mediated signaling	1.69E-01	3.79E-02	2.236	ADORA3,AGTR1,CNR2,P2RY12,P2RY13
Endocannabinoid Developing Neuron Pathway	1.69E-01	3.92E-02	2	CNR2,GNG2,PIK3R6,RAC2
Apelin Cardiac Fibroblast Signaling Pathway	1.69E-01	5.88E-02	NaN	AGTR1
Factors Promoting Cardiogenesis in Vertebrates	1.63E-01	3.85E-02	2	PLCG2,PRKCB,PRKCH,WNT2B
GABA Receptor Signaling	1.62E-01	4.35E-02	NaN	CACNA1A,GABRB3
NGF Signaling	1.61E-01	3.81E-02	2	MAP3K5,MAP3K9,PIK3R6,PLCG2
Retinol Biosynthesis	1.61E-01	5.56E-02	NaN	DHRS9
Autophagy	1.56E-01	4.26E-02	NaN	CTSE,CTSS
Neuregulin Signaling	1.55E-01	3.75E-02	NaN	PLCG2,PRKCB,PRKCH
Cytotoxic T Lymphocyte-mediated Apoptosis of Target Cells	1.55E-01	5.26E-02	NaN	FCER1G
CD27 Signaling in Lymphocytes	1.55E-01	4.08E-02	NaN	MAP3K5,MAP3K9
Semaphorin Signaling in Neurons	1.55E-01	4.00E-02	NaN	RAC2,SEMA4D
Melanocyte Development and Pigmentation Signaling	1.55E-01	3.75E-02	NaN	PIK3R6,PLCG2,PTPN6
FAK Signaling	1.55E-01	3.75E-02	NaN	CAPN3,PIK3R6,PLCG2
Tumoricidal Function of Hepatic Natural Killer Cells	1.55E-01	5.26E-02	NaN	ITGAL
IL-17A Signaling in Gastric Cells	1.55E-01	5.00E-02	NaN	TNF
Retinoate Biosynthesis I	1.55E-01	5.26E-02	NaN	DHRS9
D-myo-inositol (1,4,5)-Trisphosphate Biosynthesis	1.55E-01	5.00E-02	NaN	PLCG2
Glutathione-mediated Detoxification	1.55E-01	5.00E-02	NaN	HPGDS
Salvage Pathways of Pyrimidine Ribonucleotides	1.55E-01	3.85E-02	NaN	APOBEC1,MAP3K9,PRKCH
Wnt/Ca+ pathway	1.55E-01	4.17E-02	NaN	NFATC2,PLCG2
Endoplasmic Reticulum Stress Pathway	1.55E-01	5.00E-02	NaN	MAP3K5
Dopamine Receptor Signaling	1.55E-01	4.00E-02	NaN	MAOB,PCBD1
Apelin Liver Signaling Pathway	1.55E-01	5.00E-02	NaN	TNF
IL-1 Signaling	1.51E-01	3.70E-02	NaN	GNA15,GNG2,IL1A
MIF-mediated Glucocorticoid Regulation	1.51E-01	4.76E-02	NaN	CD14
Gap Junction Signaling	1.51E-01	3.50E-02	NaN	GJB6,PIK3R6,PLCG2,PRKCB,PRKCH
Superpathway of D-myo-inositol (1,4,5)-trisphosphate Metabolism	1.51E-01	4.76E-02	NaN	INPP5D
IL-2 Signaling	1.51E-01	3.92E-02	NaN	IL2RG,PIK3R6
ILK Signaling	1.41E-01	3.45E-02	2	ITGB2,MYH1,PIK3R6,RAC2,TNF
IL-17A Signaling in Airway Cells	1.38E-01	3.77E-02	NaN	CXCL3,PIK3R6
PPARα/RXRα Activation	1.30E-01	3.38E-02	NaN	CD36,GNA15,IL1B,PLCG2,PRKCB
RhoA Signaling	1.30E-01	3.49E-02	NaN	ARHGAP4,ARHGAP9,LPAR5
D-myo-inositol-5-phosphate Metabolism	1.30E-01	3.42E-02	1	NUDT11,PLCG2,PTPN6,PTPRC
3-phosphoinositide Degradation	1.28E-01	3.39E-02	1	INPP5D,NUDT11,PTPN6,PTPRC
PPAR Signaling	1.27E-01	3.45E-02	NaN	IL1A,IL1B,TNF
Role of p14/p19ARF in Tumor Suppression	1.26E-01	4.17E-02	NaN	PIK3R6
Sonic Hedgehog Signaling	1.26E-01	4.17E-02	NaN	ARRB2
IL-15 Production	1.19E-01	3.37E-02	NaN	BTK,CSF1R,MERTK
Role of JAK family kinases in IL-6-type Cytokine Signaling	1.17E-01	4.00E-02	NaN	OSM
Role of JAK2 in Hormone-like Cytokine Signaling	1.08E-01	3.85E-02	NaN	PTPN6
Pyridoxal 5'-phosphate Salvage Pathway	1.08E-01	3.39E-02	NaN	MAP3K9,PRKCH
Glutamate Receptor Signaling	1.02E-01	3.70E-02	NaN	GNG2
IL-15 Signaling	1.01E-01	3.28E-02	NaN	IL2RG,PIK3R6
Angiopoietin Signaling	1.01E-01	3.28E-02	NaN	DOK2,PIK3R6
MIF Regulation of Innate Immunity	9.75E-02	3.57E-02	NaN	CD14
Inhibition of Angiogenesis by TSP1	9.75E-02	3.57E-02	NaN	CD36
4-1BB Signaling in T Lymphocytes	9.10E-02	3.45E-02	NaN	MAP3K5
IL-17A Signaling in Fibroblasts	9.10E-02	3.45E-02	NaN	CCL2
Glucocorticoid Receptor Signaling	0.00E+00	3.06E-02	NaN	CCL2,FCGR1A,IL1B,NFATC2,PIK3R6,PLAU,TNF
Aryl Hydrocarbon Receptor Signaling	0.00E+00	2.61E-02	NaN	IL1A,IL1B,TNF
p53 Signaling	0.00E+00	1.27E-02	NaN	PIK3R6
Ceramide Signaling	0.00E+00	2.74E-02	NaN	PIK3R6,TNF
PXR/RXR Activation	0.00E+00	2.86E-02	NaN	TNF
Tight Junction Signaling	0.00E+00	2.65E-02	NaN	CLDN1,MYH1,TNF
TR/RXR Activation	0.00E+00	1.69E-02	NaN	PIK3R6
Regulation of Actin-based Motility by Rho	0.00E+00	1.43E-02	NaN	RAC2
Activation of IRF by Cytosolic Pattern Recognition Receptors	0.00E+00	2.27E-02	NaN	TNF
CD40 Signaling	0.00E+00	1.75E-02	NaN	PIK3R6
Lymphotoxin β Receptor Signaling	0.00E+00	2.13E-02	NaN	PIK3R6
B Cell Activating Factor Signaling	0.00E+00	2.78E-02	NaN	NFATC2
HIF1α Signaling	0.00E+00	2.50E-02	NaN	MMP3,PIK3R6
Relaxin Signaling	0.00E+00	2.70E-02	NaN	GNA15,GNG2,PIK3R6
CNTF Signaling	0.00E+00	2.00E-02	NaN	PIK3R6
CDK5 Signaling	0.00E+00	1.15E-02	NaN	CACNA1A
FLT3 Signaling in Hematopoietic Progenitor Cells	0.00E+00	2.82E-02	NaN	INPP5D,PIK3R6
Human Embryonic Stem Cell Pluripotency	0.00E+00	2.08E-02	NaN	PIK3R6,WNT2B
Role of NANOG in Mammalian Embryonic Stem Cell Pluripotency	0.00E+00	2.30E-02	NaN	PIK3R6,WNT2B
mTOR Signaling	0.00E+00	2.89E-02	2	PIK3R6,PLD4,PRKCB,PRKCH,RAC2
Myc Mediated Apoptosis Signaling	0.00E+00	2.27E-02	NaN	TNF
Cdc42 Signaling	0.00E+00	3.12E-02	NaN	FCER1G,H2-M1/H2-M9,VAV1
EIF2 Signaling	0.00E+00	1.16E-02	NaN	PIK3R6,Rpl39l
April Mediated Signaling	0.00E+00	2.78E-02	NaN	NFATC2
Retinoic acid Mediated Apoptosis Signaling	0.00E+00	2.86E-02	NaN	CRABP1
AMPK Signaling	0.00E+00	1.22E-02	NaN	PIK3R6,RAB39A
PAK Signaling	0.00E+00	2.56E-02	NaN	PIK3R6,TNF
Rac Signaling	0.00E+00	3.06E-02	NaN	CYBB,NCF1,PIK3R6
Regulation of eIF4 and p70S6K Signaling	0.00E+00	7.75E-03	NaN	PIK3R6
Actin Nucleation by ARP-WASP Complex	0.00E+00	1.64E-02	NaN	RAC2
Telomerase Signaling	0.00E+00	2.27E-02	NaN	IL2RG,PIK3R6
Mouse Embryonic Stem Cell Pluripotency	0.00E+00	1.14E-02	NaN	PIK3R6
iNOS Signaling	0.00E+00	2.50E-02	NaN	CD14
ErbB2-ErbB3 Signaling	0.00E+00	1.79E-02	NaN	PIK3R6
D-myo-inositol (1,4,5,6)-Tetrakisphosphate Biosynthesis	0.00E+00	2.80E-02	NaN	NUDT11,PTPN6,PTPRC
D-myo-inositol (3,4,5,6)-tetrakisphosphate Biosynthesis	0.00E+00	2.80E-02	NaN	NUDT11,PTPN6,PTPRC
3-phosphoinositide Biosynthesis	0.00E+00	3.12E-02	1	NUDT11,PIK3R6,PTPN6,PTPRC
Stearate Biosynthesis I (Animals)	0.00E+00	2.86E-02	NaN	TBXAS1
Epithelial Adherens Junction Signaling	0.00E+00	1.83E-02	NaN	MYH1,MYO7A
Gαs Signaling	0.00E+00	3.08E-02	NaN	ADD2,GNG2
PEDF Signaling	0.00E+00	1.37E-02	NaN	PIK3R6
Regulation of Cellular Mechanics by Calpain Protease	0.00E+00	2.08E-02	NaN	CAPN3
Regulation of the Epithelial-Mesenchymal Transition Pathway	0.00E+00	1.38E-02	NaN	PIK3R6,WNT2B
UVA-Induced MAPK Signaling	0.00E+00	2.30E-02	NaN	PIK3R6,PLCG2
Oxidative Phosphorylation	0.00E+00	1.28E-02	NaN	COX6A2
Adipogenesis pathway	0.00E+00	9.09E-03	NaN	TNF
HIPPO signaling	0.00E+00	1.45E-02	NaN	WWC1
PCP pathway	0.00E+00	2.27E-02	NaN	WNT2B
Unfolded protein response	0.00E+00	1.89E-02	NaN	MAP3K5
Estrogen Receptor Signaling	0.00E+00	3.10E-02	2.828	CACNA1A,GNA15,GNG2,MMP3,PIK3R6,PLCG2,PRKCB,PRKCH
EGF Signaling	0.00E+00	1.92E-02	NaN	PIK3R6
ERK/MAPK Signaling	0.00E+00	2.63E-02	2	PIK3R6,PLCG2,PRKCB,RAC2
PTEN Signaling	0.00E+00	2.61E-02	NaN	INPP5D,RAC2,TNFRSF11A
Cardiac β-adrenergic Signaling	0.00E+00	3.03E-02	NaN	ATP2A3,CACNA1A,GNG2
Protein Ubiquitination Pathway	0.00E+00	4.27E-03	NaN	DNAJC6
JAK/Stat Signaling	0.00E+00	2.78E-02	NaN	PIK3R6,PTPN6
Wnt/β-catenin Signaling	0.00E+00	7.94E-03	NaN	WNT2B
Insulin Receptor Signaling	0.00E+00	1.74E-02	NaN	INPP5D,PIK3R6
Neurotrophin/TRK Signaling	0.00E+00	3.08E-02	NaN	MAP3K5,PIK3R6
IGF-1 Signaling	0.00E+00	2.17E-02	NaN	IGFBP3,PIK3R6
TGF-β Signaling	0.00E+00	1.32E-02	NaN	RUNX3
Sumoylation Pathway	0.00E+00	2.17E-02	NaN	MAP3K5,RAC2
Sirtuin Signaling Pathway	0.00E+00	8.77E-03	NaN	SOD3,TNF
Iron homeostasis signaling pathway	0.00E+00	1.02E-02	NaN	ATP6V1G2
Endocannabinoid Cancer Inhibition Pathway	0.00E+00	2.42E-02	NaN	CASP1,CNR2,PIK3R6
Apelin Pancreas Signaling Pathway	0.00E+00	2.70E-02	NaN	PIK3R6
Apelin Adipocyte Signaling Pathway	0.00E+00	3.23E-02	NaN	CYBB,NCF1
FAT10 Cancer Signaling Pathway	0.00E+00	2.44E-02	NaN	TNF
PFKFB4 Signaling Pathway	0.00E+00	2.56E-02	NaN	HK3
Synaptogenesis Signaling Pathway	0.00E+00	2.17E-02	1.342	APOE,CDH13,CDH8,PIK3R6,PLCG2
Senescence Pathway	0.00E+00	2.63E-02	2.449	CACNA1A,CAPN3,IL1A,NFATC2,PIK3R6,TLR2
White Adipose Tissue Browning Pathway	0.00E+00	2.33E-02	NaN	CACNA1A,FCER1G
Inhibition of ARE-Mediated mRNA Degradation Pathway	0.00E+00	1.15E-02	NaN	TNF
HOTAIR Regulatory Pathway	0.00E+00	2.83E-02	NaN	MMP3,PIK3R6,WNT2B
Ephrin Receptor Signaling	0.00E+00	2.03E-02	NaN	GNA15,GNG2,RAC2
