# Supplementary material for: Complement peptide C3a receptor 1 promotes optic nerve degeneration in DBA/2J mice
Source: J Neuroinflammation. 2020 Nov 11;17:336. doi: 10.1186/s12974-020-02011-z (PMC7656757; doi:10.1186/s12974-020-02011-z)
Supplement: Supplementary file 3 — Additional file 3: Table S3. Upstream regulators [file 12974_2020_2011_MOESM3_ESM.txt]

Upstream Regulator	Molecule Type	Predicted Activation State	Activation z-score	Flags	p-value of overlap	Target Molecules in Dataset	Mechanistic Network
TCL1A	transcription regulator				7.00E-29	APOBEC1,C1QA,C1QB,C1QC,CD300LD,CD5L,CD68,CLEC4D,CLEC4E,CLEC6A,CSF3R,CTSE,CTSS,CXCL3,CYBB,FCER1G,FCGR2B,GPNMB,IGSF6,IL1B,ITGAM,ITGB2,MAFB,MPEG1,MSR1,RGS1,SLC15A3,Srgn,STEAP4,TLR7,TREM2	115 (7)
IL10	cytokine		1.211		1.73E-24	ALOX5AP,BCL2A1,CCL2,CCL3L3,CCL4,Ccl6,CCR5,CD14,CD28,CD68,CD72,CDH13,CEACAM1,CSF1R,CSF2RB,CTSE,CTSS,CXCL3,FCER1G,FCGR1A,FCGR2B,Fcrls,IL10RA,IL12RB2,IL1A,IL1B,IL2RG,IL7R,INPP5D,ITGAL,ITGAM,MERTK,MRC1,MSR1,NOD2,OSM,PLEK,PRDM1,SELPLG,SLC6A4,TLR2,TLR7,TLR9,TNF,TNFRSF11A	178 (19)
LDLR	transporter		-1.759		7.52E-13	APOBEC1,APOE,C1QA,CCL2,CCL3L3,CCL4,CCR5,CD36,CD68,CLEC4E,DHRS9,EBI3,FCGR1A,GATM,GPT,IL1A,IL1B,LAIR1,LCP2,LY86,LYZ,MERTK,MSR1,PLAU,RGS1,SIGLEC9,TLR1,TNF	138 (18)
PRDM1	transcription regulator	Inhibited	-2.472		1.27E-12	ADAM8,AIM2,BCL2A1,BTK,CD53,CLDN1,CPA4,CRISPLD2,CXCL3,F5,F9,GPR84,IL1A,IL1B,IL7R,IRF8,MAFB,NLRP3,PIK3AP1,PRDM1,SLCO2B1,TNF,VSX1	155 (19)
Immunoglobulin	complex		1.331		3.94E-12	BCL2A1,BTK,CCL2,CCL3L3,CCL4,CD14,CD28,Cd52,CD68,CD69,CD72,CD93,CORO2A,COX6A2,CRISPLD2,CSF1R,CSF2RB,CXCL3,EBI3,FCER1G,FCGR1A,HK3,ICOSLG/LOC102723996,IL10RA,IL1A,IL1B,IL2RG,IL7R,ITGAM,LILRB3,NAIP,NLRP3,OSM,P2RY12,P2RY13,PLAU,PLEK,PRDM1,STAB1,TLR2,TLR7,TNF,TNFRSF11A,ZBTB16	155 (19)
NR1H3	ligand-dependent nuclear receptor		1.33		2.52E-11	APOC2,APOE,C1QA,CCL2,CCL3L3,CCL4,CCR5,CD5L,CH25H,CLEC4E,Cxcl11,DHRS9,EBI3,FCGR1A,GPT,IL1B,ITGAL,LAIR1,LCP2,LY86,LYZ,MERTK,MLXIPL,PLAU,TLR1,TNF	116 (21)
OGA	enzyme	Activated	4.342		3.67E-11	ACSS1,ALOX5AP,APOBEC1,APOC2,APOE,C1QA,C1QB,CASP1,CCL2,CCL3L3,Ccl6,CCR5,CD14,CD36,CD48,CD53,CD68,CD93,Cdkn1c,CEACAM1,CH25H,CLDN1,CRABP1,CREG2,CSF1R,CSF2RB,GALNT6,GPR34,HK3,HPGDS,IGFBP3,IL21R,LPXN,PLAU,PLD4,S100A3,SLAMF9
RGS10	enzyme				3.44E-10	CASP1,CCL2,CCL3L3,Cxcl11,IL10RA,IL1A,IL1B,ITGAM,ITGB2,PF4,TNF	123 (14)
3M-002	chemical reagent		1.513		3.55E-10	BANK1,BCL2A1,CCL3L3,CCL4,CD69,CLEC4E,CXCL3,FCGR1A,GPNMB,GPR84,IL1B,Ms4a6c,NCF4,Tlr13,TNF	103 (17)
dexamethasone	chemical drug		1.378		1.07E-09	ADORA3,ALOX5,ALOX5AP,APOE,ARRB2,ATP1A3,BCL2A1,C1QB,C5AR1,CARD9,CCL2,CCL3L3,CCL4,CD36,CD48,CD69,Cdkn1c,CEACAM1,CLEC4D,CORO2A,CPA4,CRISPLD2,CSF1R,CST7,CTSE,Cxcl11,CXCL3,CYBB,DHRS9,F5,FCER1G,FCGR2B,GPR34,GPR65,GPR84,GPT,HPGDS,ICOSLG/LOC102723996,IGFBP3,IL10RA,IL1A,IL1B,IL7R,IRF8,ITGAM,LAIR1,LAPTM5,LILRA5,LMO2,MAOB,MAP3K5,MERTK,MMP3,MPEG1,MS4A6A,MSR1,NAIP,NAV3,NLRP3,OSM,PCBD1,PF4,PILRA,PLAU,PLD4,PLEK…	152 (17)
IL10RA	transmembrane receptor		-0.791		2.75E-09	ALOX5,APOC2,CD36,CD69,CLEC12A,CLEC4E,CSF3R,CST7,CTSE,F13A1,Fcrls,FOLR2,HK3,IL1A,IL1B,IL2RG,ITGAM,MAOB,NPL,PARVG,PF4,SELENBP1,SLCO2B1,TLR2,TNF
filgrastim	biologic drug		1.211		2.83E-09	ADORA3,ALOX5,ATP1A3,CARD9,CCL3L3,CCL4,CD48,CD69,CEACAM1,CLEC4D,CSF1R,CST7,CYBB,DHRS9,F5,FCER1G,GPR34,GPR84,ITGAM,LAIR1,LILRA5,MERTK,MPEG1,MS4A6A,NAIP,NLRP3,PF4,PILRA,PLD4,RGS1,SIGLEC9,TAGAP
DUSP1	phosphatase		-0.737		3.92E-09	CCL2,CCL3L3,CCL4,CXCL3,CYBB,IL12RB2,IL1A,IL1B,MERTK,MRC1,MYH1,OSM,PRDM1,TLR2,TNF	98 (15)
STAT6	transcription regulator		-1.267		7.84E-09	APOE,APOLD1,CCL2,CCL3L3,Ccl6,CCR5,CD69,CD72,CNR2,CST7,CTSS,CXCL3,CYBB,DOCK10,FCER1G,FCGR1A,GATM,GNA15,ICOSLG/LOC102723996,IL10RA,IL1A,IL1B,LCP2,MAP3K5,MPEG1,NFATC2,PREX1,SELENBP1,SNX20,TNF,TNFRSF11A	148 (15)
ATP-gamma-S	chemical reagent		-1.969		1.10E-08	CCL2,CCL4,CCR5,CD69,CD72,CSF1R,CST7,IL1A,IL7R,MPEG1,TLR1,TNF	115 (17)
SYK	kinase		0.869		1.98E-08	CCL2,CCL4,CD69,Cxcl11,DOCK10,FCER1G,IL1B,ITGAM,NFATC2,PLCG2,RCSD1,TAGAP,TFPI2,TNF,U90926	109 (19)
spermine	chemical - endogenous mammalian		-1.069		2.71E-08	CCL2,CCL4,IL1B,ITGAL,ITGB2,TLR2,TNF	138 (24)
SATB1	transcription regulator		0.715		4.58E-08	BCL2A1,BLNK,CD69,CEACAM1,CSF3R,CYBB,EBI3,EVI2A,F5,FCGR1A,HVCN1,IL10RA,IL7R,IRF8,MAL,PRKCB,RGS1,TNF	115 (12)
S100A8	other		1.654		6.85E-08	ACSS1,C1QB,CASP1,CCL2,CD69,Cdkn1c,CORO1A,COX6A2,CSF2RB,CXCL3,IL1A,IL1B,ITGAM,KCNMA1,MMP3,MYH1,PLAU,TNF	99 (15)
ZBTB16	transcription regulator		-1.813		6.86E-08	CD14,CD180,CD200R1,F13A1,ICOSLG/LOC102723996,IL10RA,IL1A,IL21R,IL7R,KLHL6,LY86,PF4,RUNX3,TNF,ZBTB16	66 (5)
STAT5A	transcription regulator		-0.378		9.32E-08	APOE,BCL2A1,CCL3L3,CCR5,CD68,CEACAM1,CPA4,FCER1G,IL12RB2,IL7R,MYH1,OSM,PRDM1,Prl2c2 (includes others),SELENBP1,SLC7A8,TICAM2,TNF,TNFRSF11A,TNNT1,TSPAN8	144 (19)
CASP8	peptidase		0.506		1.16E-07	CASP1,CCL3L3,CCR5,CD14,CD69,Cxcl11,IL1A,IL1B,NLRP3,TNF	126 (17)
IFNLR1	transmembrane receptor				1.16E-07	CCL3L3,CCL4,CLEC4D,CLEC4E,Cxcl11,CXCL3,IL1A,IL1B,TLR2,TNF	88 (10)
PTGER4	G-protein coupled receptor		-1.515		1.52E-07	APOC2,CCL2,CCL3L3,CCL4,CD69,CH25H,CYBB,IL1B,MAFB,NCF1,OSM,RNASEL,RNF144B,SHISA3,SLFN5,TAGAP,TNF	96 (16)
STK40	kinase				1.63E-07	APOE,C1QA,C1QB,CCL2,CCL3L3,CCL4,CCR5,IL1B,PF4	76 (11)
fluticasone propionate	chemical drug		0.043		1.71E-07	ADORA3,ALOX5,C1QB,CCL2,CD36,CLEC12A,CLEC4A,EBI3,GAPT,IL1A,IL1B,IRF8,MBL2,MERTK,PLAU,SLA	95 (7)
MAP3K8	kinase	Activated	2.175		1.96E-07	ADORA3,APOE,CCL4,CCR5,Cxcl11,CXCL3,DOK2,GPR146,IL1A,IL1B,MMP3,NFAM1,RCSD1,SLA,TNF,U90926	88 (16)
mir-223	microRNA		1.848		2.43E-07	APOBEC1,C5AR1,CD180,CD36,CD93,CLEC4E,DNAJC6,GPR65,HPGDS,IL1A,IL1B,LMO2,NLRP3,Tlr13,TLR7
RNF31	enzyme	Inhibited	-2.137		2.54E-07	CCL2,CCL3L3,CCL4,Ccl6,CXCL3,IL10RA,IL1A,IL1B,IL2RG,KCNMA1,TNF	107 (16)
cholesterol	chemical - endogenous mammalian	Activated	3.777		2.54E-07	APOE,C1QC,CASP1,CCL2,CCL4,CCR5,CD14,CD5L,CD68,CXCL3,CYBB,FCGR2B,IL10RA,IL1A,IL1B,ITGAM,LAPTM5,LYZ,MPEG1,TNF	113 (15)
BCL6	transcription regulator		-0.551		2.82E-07	BCL2A1,BLNK,CCL2,CCL3L3,CCL4,Ccl6,CD69,CD72,CXCL3,DOCK10,EBI3,IL1A,IL1B,IL21R,IL7R,IRF8,MRC1,PRDM1,RNASEL,TNF	136 (20)
CEBPE	transcription regulator		1.591		3.18E-07	ALOX5AP,CD14,CSF1R,CSF3R,ITGAM,LYZ,NCF1,TLR9,TNF	61 (7)
DYSF	other				3.73E-07	C1QB,CD48,Cd52,CD53,CD68,CTSS,EVI2A,FCGR2B,GPR65,LCP1,LYZ,MPEG1,MRC1
LBP	transporter		0.563		4.90E-07	CD14,CXCL3,GPT,IL1B,TLR2,TNF	95 (17)
RUNX1	transcription regulator	Activated	2.36		5.07E-07	ADD2,CD53,CD72,Cdkn1c,CSF1R,CSF2RB,CST7,GNA15,IGFBP3,IL1B,IL7R,ITGAL,ITGB2,LCP2,PF4,PLEK,PRKCB,TAL1,ZBTB16	122 (11)
S100A9	other		1.553		9.31E-07	ACSS1,C1QB,CASP1,CD69,Cdkn1c,CORO1A,COX6A2,CSF2RB,CXCL3,IL1B,ITGAM,KCNMA1,MMP3,MYH1,PLAU,TNF	123 (17)
KLF2	transcription regulator		0.543		9.43E-07	CCL2,CCL4,CCR5,CD36,CD93,DOCK2,ICOSLG/LOC102723996,IL1B,IL2RG,IL7R,ITGB2,MAP3K5,PRDM1,SELPLG,TFPI2,TNF,VAV1	75 (12)
KIT	transmembrane receptor				1.17E-06	ADORA3,CCL2,CD53,CSF2RB,CXCL3,GPR34,ITGAM,ITGB2,OSM,PSTPIP2,PTPN18,PTPN6,TNF	106 (19)
TNFRSF1A	transmembrane receptor		0.072		1.27E-06	CCL2,CCL3L3,CCL4,CD36,CD68,CXCL3,GPT,IL1A,IL1B,ITGAM,LMO2,PLAU,Slco1a1,TNF	100 (18)
glucocorticoid	chemical drug		-0.594		1.31E-06	ALOX5,CCL2,CD69,CSF1R,IGFBP3,IL10RA,IL1A,IL1B,INPP5D,IRF8,MMP3,NCF1,NOD2,Prl2c2 (includes others),TLR2,TNF,ZBTB16	148 (19)
KLF6	transcription regulator		1.846		1.38E-06	ALOX5,CCL2,CCL3L3,IL1A,IL1B,MRC1,PLAU,PRDM1,TFPI2,TNF,VAV3	109 (17)
LMO2	transcription regulator		-1.877		1.38E-06	AIM2,APOBEC1,BTK,CARD9,CASP1,CD53,CD93,CDH13,CLEC4E,GPR34,HHEX,ICOSLG/LOC102723996,LYL1,MAP3K5,NOD2,P2RX1,PLCG2,SLC7A8,TAL1,TBKBP1,TLR2,TLR9,UNC93B1
TNFRSF9	transmembrane receptor		-0.074		1.41E-06	BCL2A1,CD14,CD28,IL1B,ITGAM,PTPRC,TNF	137 (20)
LDB1	transcription regulator		-1.877		1.50E-06	AIM2,APOBEC1,BTK,CARD9,CASP1,CD53,CD93,CDH13,CLEC4E,GPR34,HHEX,ICOSLG/LOC102723996,LYL1,MAP3K5,NOD2,P2RX1,PLCG2,SLC7A8,TAL1,TBKBP1,TLR2,TLR9,UNC93B1
ZFPM1	transcription regulator				1.50E-06	ALOX5,ALOX5AP,BLNK,FYB1,IL12RB2,IL2RG,KLHL6,LAIR1,PF4,SLA	26 (2)
TBX21	transcription regulator		1.934		1.64E-06	CCL3L3,CCL4,CCR5,IL12RB2,IL7R,PRDM1,RUNX3,SELPLG	162 (20)
NOS2	enzyme		1.604		1.84E-06	BCL2A1,CCL2,CCL3L3,CCL4,CD14,CD53,CLEC4D,COX6A2,CSF3R,CXCL3,GPT,IL1B,Slfn2,TNF,TYROBP	99 (17)
WAS	other				1.94E-06	CD69,IL1B,SELPLG,TLR1,TNF	82 (11)
daidzein	chemical drug	Activated	2.714		2.19E-06	APOE,C16orf54,CCL2,EVI2A,FCGR2B,FERMT3,ITGB2,LAPTM5,LCP2,LY86,PTPN6,RASAL3	79 (7)
zymosan	chemical - endogenous non-mammalian		1.865		3.63E-06	CCL3L3,CCL4,CXCL3,IL1A,IL1B,ITGAM,SPN,TLR2,TNF	80 (14)
ITGB2	transmembrane receptor		0.478		3.95E-06	BCL2A1,CCL4,CD69,CXCL3,ICOSLG/LOC102723996,ITGAL,RAC2,TNF	87 (17)
VIP	other	Inhibited	-2.128		4.03E-06	CCL2,CCL3L3,CCL4,CXCL3,IL1B,LYZ,NFATC2,TLR1,TLR9,TNF,TNFRSF11A	108 (17)
BTK	kinase		-0.305		4.05E-06	BCL2A1,BTK,CCL4,CD69,CXCL3,IL10RA,IL1A,IL1B,IL21R,SPN,TLR9,TNF	104 (17)
CSF3R	transmembrane receptor				4.25E-06	CD14,CSF3R,FCGR1A,ITGAM,LYZ	66 (7)
GW3965	chemical reagent		-0.652		4.25E-06	APOE,CCL4,CH25H,CLEC4E,DHRS9,GATM,GNG2,IL1B,MERTK,MLXIPL,RGS1,SIGLEC9,TNF	79 (9)
TNC	other				6.71E-06	CASP1,CCL2,CCL3L3,CCL4,CXCL3,IL1A,IL1B,TNF	102 (18)
resveratrol	chemical drug		-1.775		7.26E-06	ALOX5,BCL2A1,CCL2,CCL3L3,CD14,CD36,CD68,CD69,CSF1R,CYBB,IGFBP3,IL1B,IL7R,ITGAL,MMP3,MRC1,PLAU,TNF,TNFRSF11A	139 (17)
CACNA1A	ion channel				8.26E-06	CACNA1A,CD68,IL1B,ITGAM,TNF
FAS	transmembrane receptor	Activated	2.204		9.47E-06	ARRB2,BCL2A1,BTK,CCL2,CCL3L3,CCL4,CD48,CD93,CXCL3,F5,FCGR2B,GPNMB,IL10RA,IL1A,IL1B,INPP5D,MERTK,OSM,P2RX1,PLAU,PRKCB,SELPLG,TLR2,TNF	112 (17)
NOTCH1	transcription regulator		-1.81		1.03E-05	CD14,CD68,CD84,Cdkn1c,CSF1R,CSF2RB,FCER1G,FCGR2B,IGFBP3,IL1A,IL7R,IRF8,ITGAM,MMP3,NCF1,NCF4,RUNX3,TNF	139 (16)
interferon beta-1a	biologic drug				1.03E-05	AOAH,CCR5,CORO1A,CSF1R,CST7,FCER1G,FCGR1A,FYB1,GPR65,LILRB3,MAL,TBXAS1,TLR1
FOSL1	transcription regulator		-1.18		1.05E-05	CCL2,CCL3L3,CCL4,Ccl6,IL1B,MMP3,PLAU,PRDM1,TNF	104 (15)
GATA1	transcription regulator		1.724		1.37E-05	ALOX5,ALOX5AP,ARHGAP4,CCR5,CD36,CYBB,FYB1,HHEX,IL7R,IRF8,LMO2,LYL1,LYZ,MAP3K5,PF4,PLEK,PSTPIP2,PTPN6,RUNX3,TAL1
1,25-dihydroxyvitamin D	chemical drug		-0.114		1.51E-05	MMP3,PTPRC,TLR1,TLR2,TLR7,TLR9,TNF	57 (7)
WNT5A	cytokine		1.191		1.80E-05	CCL2,CCL3L3,CD14,DOK2,IL1A,IL1B,IRF8,LCP1,NFATC2,TLR1,TNF,TNFRSF11A	130 (17)
IFNAR1	transmembrane receptor				2.03E-05	CCL3L3,CCL4,CH25H,CLEC4D,CLEC4E,Cxcl11,CXCL3,IL1A,IL1B,TLR2,TLR7,TNF	119 (15)
LCP2	other				2.46E-05	CD69,FYB1,ITGAM,TNF,ZBTB16	73 (14)
Rxr	group				2.66E-05	ABCD2,APOE,C1QA,CD36,CRABP1,CTSS,IL1A,IL1B,ITGB2,SEMA4D	67 (7)
nicotinic acid	chemical - endogenous mammalian		-1.744		3.20E-05	CD36,CD68,CEACAM1,IL1B,MLXIPL,TNF	132 (16)
ZXDC	transcription regulator				3.54E-05	CCL2,CD14,ITGAM
IPH 2101	biologic drug				3.54E-05	CCL4,CD69,TNF
PTMA	other				3.54E-05	CCL3L3,IL1B,TNF	97 (11)
lirilumab	biologic drug				3.54E-05	CCL4,CD69,TNF
verlukast	chemical drug				3.54E-05	CCL2,CCL4,TNF	121 (15)
methoxyluteolin	chemical - endogenous non-mammalian				3.54E-05	CASP1,IL1B,TNF
erucic acid	chemical - endogenous non-mammalian				3.54E-05	ALOX5,IL1B,TNF
Fcgr3	group				3.73E-05	ITGAL,ITGAM,ITGB2,TNF	107 (20)
ABCD1	transporter				3.73E-05	ABCD2,ALOX5,IL1B,TNF	114 (12)
ICOSLG/LOC102723996	other				3.73E-05	CD28,ICOSLG/LOC102723996,IL1B,TNF	119 (14)
CXCR2	G-protein coupled receptor		1.067		3.89E-05	CCL3L3,CXCL3,GPT,ITGAL,TNF	96 (15)
carbon monoxide	chemical - endogenous mammalian		-1.669		3.90E-05	CCL2,CCL4,CD14,GPT,IL1B,IRF8,NCF1,TNF	113 (19)
XDH	enzyme		0.946		4.18E-05	CCR5,CD69,CXCL3,CYBB,IL1B,PLAU,TNF	108 (16)
DMD	other				4.35E-05	BLNK,C1QB,CAPN3,CDH13,CTSS,GATM,KCNMA1,LYZ,MAOB,MAP3K9,MPEG1,MYH1,PSTPIP2,RCSD1,WWC1
atorvastatin	chemical drug	Inhibited	-3.048		4.64E-05	APOE,CCL2,CD36,CD69,CYBB,ITGAL,ITGB2,MMP3,RGS1,SLCO1C1,SLCO2B1,SOD3,TLR2,TNFRSF11A	139 (16)
simvastatin	chemical drug	Inhibited	-2.71		5.16E-05	APOE,C5AR1,CCL2,CD14,CXCL3,CYBB,GPT,IGFBP3,IL1B,ITGAL,ITGB2,MMP3,NCF1,TLR2,TNF	102 (14)
resolvin E1	chemical - endogenous mammalian		-1.446		5.88E-05	CCL3L3,CCL4,CCR5,IL1B,TNF	92 (15)
LIPG	enzyme		0.772		5.88E-05	CCL2,CD36,IL1B,MSR1,TNF	107 (20)
creatine	chemical - endogenous mammalian				5.88E-05	CXCL3,GATM,TLR2,TLR7,TNNT1
FFAR3	G-protein coupled receptor	Activated	2.36		5.89E-05	CLEC6A,Cxcl11,FCGR1A,FCGR2B,IL1A,IL1B,LY86,Tlr13,TLR7
GNB2	enzyme				6.52E-05	CCL3L3,CCL4,CXCL3,IL1B,MAFB,PLAU,PRDM1	65 (9)
cytidylyl-3'-5'-guanosine	chemical reagent				7.27E-05	IL1B,PRDM1,TLR9,TNF	64 (7)
APOL1	transporter				7.27E-05	CASP1,IL1B,NLRP3,TLR1
LECT2	other		-0.343		7.27E-05	CCL3L3,CXCL3,IL1B,TNF	125 (13)
IL18R1	transmembrane receptor		-1		7.27E-05	CCL3L3,IL1A,IL1B,TNF	116 (19)
CNR2	G-protein coupled receptor				7.27E-05	CCL2,IL1B,ITGAL,TNF	92 (17)
MTTP	transporter				7.65E-05	CCL3L3,CCL4,CD36,CXCL3,GPT,TNF	78 (9)
ELF1	transcription regulator				8.59E-05	FCER1G,PF4,SOD3,TLR9,UNC13D
FCER1G	transmembrane receptor		1.94		8.59E-05	CCL4,CD300LD,CD69,IL1B,TNF	126 (20)
TREM2	transmembrane receptor		-0.019		8.59E-05	CCL3L3,IL1A,IL1B,IRF8,TNF	88 (16)
PROC	peptidase		-1.234		9.85E-05	BCL2A1,CCL2,CXCL3,F5,IL1B,TLR2,TNF	93 (16)
RXRB	ligand-dependent nuclear receptor				1.11E-04	ATP1A3,C1QA,CTSS,IL1A,IL1B,LYZ,SEMA4D,TNF	113 (8)
GNB1	enzyme				1.20E-04	CCL3L3,CCL4,CXCL3,IL1B,MAFB,PLAU,PRDM1	87 (15)
Hsp70	group		0.617		1.27E-04	CD14,CXCL3,IL1B,NOD2,TNF,TYROBP	110 (22)
TNFRSF18	transmembrane receptor		0.577		1.28E-04	CCL2,CCL3L3,CXCL3,TNF	96 (16)
MBP	other				1.28E-04	CCL2,IL12RB2,PTPRC,TNF	78 (7)
cyclomaltodextrin	chemical drug	Inhibited	-2		1.28E-04	CCL3L3,CXCL3,IL1B,TNF	93 (16)
GATA3	transcription regulator	Inhibited	-2.158		1.31E-04	CCL4,CCR5,CSF1R,IL12RB2,IL7R,ITGAL,LAIR1,Prl2c2 (includes others),RUNX3,SELPLG,TAL1,TNF,ZBTB16	160 (17)
(R)-limonene	chemical toxicant				1.38E-04	CD69,IL1B,TNF	52 (7)
triamcinolone hexacetonide	chemical drug				1.38E-04	IL1A,IL1B,TNF
glycitein	chemical drug				1.38E-04	IL1B,MMP3,TNF	53 (6)
ANKRD42	transcription regulator				1.38E-04	CXCL3,IL1B,TNF	62 (7)
OLFM4	other				1.38E-04	CCL3L3,IL1B,TNF	62 (7)
CTSC	peptidase				1.38E-04	CXCL3,IL1B,TNF	82 (11)
B3GNT2	enzyme				1.38E-04	CD14,IL1B,TNF	65 (11)
MEFV	other				1.38E-04	CASP1,IL1B,LYZ	74 (11)
CTSG	peptidase				1.38E-04	CCL2,IL1B,TNF	93 (15)
HADHA	enzyme				1.38E-04	GPT,IL1B,TNF	60 (7)
CCL22	cytokine				1.38E-04	CCL3L3,CXCL3,TNF	63 (10)
KLRB1	transmembrane receptor				1.38E-04	CCL3L3,CCL4,TNF	138 (19)
Klrk1	transmembrane receptor				1.38E-04	CCL3L3,CCL4,TNF	114 (17)
polymethyl methacrylate	chemical reagent				1.38E-04	CSF1R,TNF,TNFRSF11A
grepafloxacin	chemical drug				1.38E-04	IL1A,IL1B,TNF	52 (7)
Collagen type II	complex		1.4		1.61E-04	CCL3L3,CXCL3,IL1A,IL1B,TLR7,TNF	102 (16)
CERK	kinase				1.68E-04	CCL2,CCL4,PF4,TLR2,TNF	74 (9)
TANK	other		-0.64		1.68E-04	Cxcl11,CXCL3,IL1A,TNF,U90926	74 (13)
FABP4	transporter		1.285		1.68E-04	CD36,IL1A,IL1B,MSR1,TNF	113 (19)
NCOR2	transcription regulator				1.73E-04	C1QA,CD69,CTSS,IL1A,IL1B,OSM,SEMA4D	95 (11)
N-nitro-L-arginine methyl ester	chemical drug		1.276		1.78E-04	AGTR1,CCL2,CCR5,CD68,CXCL3,CYBB,IL1B,TLR2,TNF	103 (16)
staurosporine	chemical - kinase inhibitor		-1.912		1.89E-04	CCL4,Ccl6,CD28,CD53,CSF3R,IL1B,ITGB2,NCF1,PLAU,PRDM1,Srgn	133 (18)
oleic acid	chemical - endogenous mammalian		0.086		2.03E-04	ALOX5,APOE,CD36,CD68,IGFBP3,IL1B,MLXIPL,NCF1,TLR2,TNF	108 (18)
CBFB	transcription regulator		-0.378		2.04E-04	CCR5,CSF1R,ITGAL,LGMN,RGS1,RUNX3,TLR7,TNFAIP8L2
JUND	transcription regulator				2.04E-04	AGTR1,C1QB,C5AR1,CYBB,IL21R,MMP3,PLAU,TNF	129 (14)
GLI2	transcription regulator				2.28E-04	CCL3L3,CCL4,CCR5,CXCL3,IL1B,MMP3,PRKCH,SALL1,TNF	91 (7)
RXRA	ligand-dependent nuclear receptor		-1.369		2.36E-04	ABCD2,APOE,C1QA,Ccl6,CD36,CTSS,GPT,IL1A,IL1B,LYZ,MAOB,MLXIPL,SEMA4D,TNF,Ugt1a7c	119 (18)
morphine	chemical drug		0.306		2.79E-04	CCL3L3,CCR5,CNR2,CYBB,GJB6,IL1B,ITGAM,TLR2,TLR9,TNF	108 (17)
BCL2L11	other		-0.555		2.98E-04	CCL3L3,CD36,CD84,IL1B,TNF	33 (3)
GNAI2	enzyme	Activated	2.213		2.98E-04	CCL3L3,CCR5,CXCL3,ITGAL,TNF	156 (19)
IL4R	transmembrane receptor				2.98E-04	ADAM8,CD14,FCER1G,IL12RB2,IL1B	122 (19)
ciprofloxacin	chemical drug		0.302		3.04E-04	ADAM8,CD68,CD93,CSF2RB,ITGAL,LGMN,MPEG1,MSR1,SEMA4D,STAB1,TLR7
NR1H4	ligand-dependent nuclear receptor		-0.732		3.09E-04	ACSS1,APOC2,CRABP1,GPT,HK3,IL1B,ITGAM,MMP3,Slco1a1,TNF	117 (15)
butaprost	chemical drug		-0.565		3.17E-04	CCL3L3,CCL4,IL1B,TNF	87 (15)
eicosapentenoic acid	chemical drug		-1.846		3.25E-04	APOE,CCL2,CCR5,CD36,CSF1R,IL1B,MLXIPL,MRC1,TNF	105 (18)
1-hydroxy-2-methyl-2-butenyl 4-diphosphate	chemical - endogenous non-mammalian				3.37E-04	CD69,OSM,TNF
CERS5	transcription regulator				3.37E-04	CASP1,IL1B,TNF
FIRRE	other				3.37E-04	IL1A,IL1B,TNF
UNC93B1	other				3.37E-04	IL1B,TLR7,TNF	109 (17)
CXCL5	cytokine				3.37E-04	ITGAL,ITGAM,TNF	46 (4)
ABCD2	transporter				3.37E-04	ALOX5,IL1B,TNF
U1 snRNP	complex				3.37E-04	CCL4,SLAMF7,TNF
LILRB4	other				3.37E-04	IL1A,IL1B,TNF	90 (18)
TRAIP	enzyme				3.37E-04	IL1A,IL1B,TNF	71 (9)
PDK2	kinase				3.37E-04	IL1B,IRF8,TNF	62 (7)
miR-219a-5p (and other miRNAs w/seed GAUUGUC)	mature microRNA				3.37E-04	ALOX5,CD14,PLCG2
MARCO	transmembrane receptor				3.37E-04	CXCL3,IL1B,TNF	79 (12)
SPN	transmembrane receptor				3.37E-04	CD69,IL2RG,TNF	104 (17)
IL1R2	transmembrane receptor				3.37E-04	CXCL3,IL1B,TNF	90 (14)
PSMD4	other				3.37E-04	CD14,CD36,CD69	70 (7)
VTX-2337	chemical drug				3.37E-04	FCGR2B,IL1B,TNF	74 (10)
ULBP1	transmembrane receptor				3.37E-04	CCL4,CD69,TNF
ubiquinone 9	chemical - endogenous mammalian				3.37E-04	IL1A,IL1B,TNF	130 (17)
ZFA-fmk	chemical reagent				3.37E-04	IL1A,IL1B,TNF	108 (18)
allosamidin	chemical reagent				3.37E-04	CCL2,CD36,TNF
CLEC11A	growth factor				3.70E-04	ALOX5,ALOX5AP,CCL4,CCR5,IL1B,TNF	136 (23)
PTPRC	phosphatase		1.217		3.87E-04	BCL2A1,CCL3L3,CCL4,IL1B,TNF	94 (17)
Il3	cytokine		0.13		4.55E-04	CD14,CD68,CSF1R,CSF3R,ITGAM,LYZ,MMP3,OSM	97 (9)
ORMDL3	other				4.63E-04	ADAM8,CD48,Cxcl11,RNASEL
P2RX7	ion channel				4.63E-04	CCL2,IL1B,NLRP3,TNF	116 (20)
OSCAR	other		0.728		4.94E-04	CXCL3,IL1A,ITGAM,TLR7,TNF	97 (15)
SCARB1	transporter		-0.277		5.35E-04	APOE,CCL2,CD68,IL1B,NLRP3,TNF	119 (19)
ISL1	transcription regulator		1.767		5.35E-04	CRABP1,IL1A,IL1B,LILRB3,RUNX3,TNF	75 (7)
zVAD-FMK	chemical - protease inhibitor		-1.664		5.35E-04	BCL2A1,CASP1,CCL2,CXCL3,IL1B,MRC1	110 (19)
ribavirin	chemical drug				6.23E-04	CCL3L3,Cxcl11,ITGAM,ITGB2,TNF	137 (15)
15-deoxy-delta-12,14 -PGJ 2	chemical - endogenous mammalian		-1.793		6.26E-04	AGTR1,CCL2,CD36,CYBB,IL1A,IL1B,ITGAM,MMP3,MSR1,PLAU,TBXAS1,TNF	122 (16)
lactosylceramide	chemical - endogenous mammalian				6.52E-04	Cxcl11,TLR2,TNF,TNFRSF11A	104 (7)
IL-1R	group				6.52E-04	IL1A,IL1B,MMP3,TNF	87 (17)
artesunic acid	chemical drug				6.52E-04	CCL2,IL1B,TLR9,TNF	96 (17)
TICAM2	other		-1.067		6.52E-04	CCL4,ICOSLG/LOC102723996,IL1B,TNF	102 (17)
ODC1	enzyme				6.52E-04	IL1B,ITGAL,TLR2,TNF	49 (7)
GPR84	G-protein coupled receptor				6.57E-04	CCL3L3,IL1B,TNF	108 (10)
SFRP5	transmembrane receptor				6.57E-04	CCL2,IL1B,TNF	64 (7)
SELL	transmembrane receptor				6.57E-04	GPT,IL1B,TNF	85 (15)
CD244	transmembrane receptor				6.57E-04	CCL3L3,CCL4,TNF	92 (16)
IL36G	cytokine				6.57E-04	CD200R1,MRC1,TNF	65 (7)
CCL4	cytokine				6.57E-04	CCL2,CCR5,TNF	97 (15)
PIM3	kinase				6.57E-04	IL12RB2,IL1B,TNF
CARD11	kinase				6.57E-04	CCL3L3,CCL4,TNF	85 (15)
C5AR2	G-protein coupled receptor				6.57E-04	CXCL3,IL1B,TNF	82 (14)
ENTPD1	enzyme				6.57E-04	CXCL3,P2RX1,TNF	99 (17)
NFKBIE	transcription regulator				6.57E-04	CCL2,CXCL3,TNF	78 (10)
filgotinib	chemical drug				6.57E-04	IL1B,MMP3,TNF	84 (10)
PILRA	other				6.57E-04	GPT,IL1B,TNF	66 (7)
PBX2	transcription regulator				6.57E-04	CCL2,PF4,PLAU
TPCA-1	chemical - kinase inhibitor				6.57E-04	CCL2,IL1B,TNF	81 (14)
L-lactic acid	chemical - endogenous mammalian				6.57E-04	CCL2,CCL3L3,TNF	118 (17)
huperzine A	chemical drug				6.57E-04	CCL2,IL1B,TNF
vinpocetine	chemical drug				6.57E-04	CXCL3,IL1B,TNF	65 (9)
NR3C1	ligand-dependent nuclear receptor		-1.134		6.62E-04	ALOX5AP,APOE,ARRB2,BTK,CCL2,CCL3L3,CCL4,CD69,CORO2A,Cxcl11,CXCL3,FCER1G,GPR65,IL1A,IL1B,IL7R,IRF8,ITGB2,MAL,MFSD2A,NAIP,NAV3,NLRP3,NOD2,PRKCB,Prl2c2 (includes others),TLR1,TLR2,TNF,TNS4	157 (14)
epicatechin	chemical drug		-1		7.51E-04	Cd52,CYB5R2,IL1B,PARVG,PTPN6,TNF
cyclosporin A	biologic drug		-0.576		8.00E-04	AGTR1,APOE,CASP1,CCL2,CCL4,CCR5,CD14,CD68,F5,GPNMB,IL12RB2,IL1A,IL1B,ITGAL,MMP3,MRC1,Ms4a6b,PRKCH,TNF,TSPAN8	117 (20)
THRB	ligand-dependent nuclear receptor		1.037		8.08E-04	ABCD2,ATP1A3,CASP1,CCL2,Cxcl11,CXCL3,IGFBP3,KCNMA1,LYZ,MLXIPL,TLR2,TNF,Ugt1a7c,WNT2B	106 (19)
NLRP3	other		1.719		8.17E-04	CCL3L3,CCL4,CCR5,CD69,IL1B,MRC1,MSR1,TNF	113 (18)
Cyp2c23	enzyme		0.784		8.89E-04	F5,ITGAM,MERTK,MS4A7
CYP27B1	enzyme		-1		8.89E-04	CCL3L3,CCL4,CD14,TLR2	73 (7)
CISH	other		-0.849		8.89E-04	CSF3R,OSM,PRDM1,TNF	133 (15)
LEPR	transmembrane receptor		-1		9.03E-04	ADAM8,APOE,CCL3L3,CD68,CNR2,FYB1,IGFBP3,ITGAM,LGMN,MMP3,TNF	129 (15)
HMOX1	enzyme		-1.736		9.19E-04	CCL2,CD14,CXCL3,GPT,IL1B,ITGAM,MSR1,NCF1,TNF	104 (17)
CTCF	transcription regulator		-1.463		9.19E-04	CCL3L3,CD14,Cd52,CD68,LYZ,TLR2,TNF,XIST,ZBTB16
syringin	chemical - endogenous non-mammalian				1.08E-03	IL1B,TNF
cortisone acetate	chemical drug				1.08E-03	IL1A,TNF	69 (7)
diphosphoryl lipid A	chemical toxicant				1.08E-03	IL1B,TNF
CD300LF	other				1.08E-03	IL1A,IL1B	104 (13)
repertaxin	chemical drug				1.08E-03	IL1B,ITGAM	46 (7)
3M-003	chemical reagent				1.08E-03	IL1B,TNF	79 (11)
irisolidone	chemical - endogenous non-mammalian				1.08E-03	IL1B,TNF	86 (13)
NLR	group				1.08E-03	CASP1,TNF	62 (7)
IL12RB2/IL23R	group				1.08E-03	IL1B,TNF	54 (4)
POPDC2	other				1.08E-03	IL1B,TNF	58 (7)
CXCL17	cytokine				1.08E-03	GPR35,TNF
ST6GALNAC2	enzyme				1.08E-03	GPT,SELPLG
STAB1	transporter				1.08E-03	CCL3L3,TNF
NAAA	enzyme				1.08E-03	IL1B,TNF	17 (3)
TRIM27	transcription regulator				1.08E-03	GPT,TNF
FLII	other				1.08E-03	CLDN1,TNF
ULBP2	transmembrane receptor				1.08E-03	CCL4,TNF	57 (7)
LYZ	enzyme				1.08E-03	IL1B,LYZ
miR-125b-1-3p (miRNAs w/seed CGGGUUA)	mature microRNA				1.08E-03	IL1B,TNF
KLRD1	transmembrane receptor				1.08E-03	TNF,TYROBP
GPR34	G-protein coupled receptor				1.08E-03	ITGAM,ITGB2
SOS1	other				1.08E-03	CD69,PLAU	62 (7)
SLC7A11	transporter				1.08E-03	IL1B,TNF	72 (9)
STAG2	transcription regulator				1.08E-03	CD69,TNF	58 (7)
HNRNPL	other				1.08E-03	CEACAM1,PTPRC
ITGAX	transmembrane receptor				1.08E-03	CCL4,IL1B	114 (19)
CD8B	other				1.08E-03	IL1B,TNF
Acp5	phosphatase				1.08E-03	IL1B,TNF	73 (7)
ACP5	phosphatase				1.08E-03	IL1B,TNF
RASGRP1	other				1.08E-03	CD69,TNF	77 (11)
ATB-346	chemical drug				1.08E-03	IL1B,TNF
picolinic acid	chemical toxicant				1.08E-03	CCL3L3,CCL4	49 (6)
SK & F 86002	chemical - kinase inhibitor				1.08E-03	Acan,TNF	69 (7)
CP 96345	chemical drug				1.08E-03	CCL4,CCR5
ferrous sulfate	chemical drug				1.08E-03	CCL3L3,CCL4	49 (6)
nexinhib20	chemical reagent				1.08E-03	CYBB,ITGAM
LZ1 peptide	chemical reagent				1.08E-03	IL1B,TNF
moringa oleifera aqueous seed extract	chemical reagent				1.08E-03	IL1B,TNF
moringa oleifera diluted seed extract	chemical reagent				1.08E-03	IL1B,TNF
Alocasia cucullata root extract	chemical reagent				1.08E-03	CD14,ITGAM
perillic acid	chemical - endogenous non-mammalian				1.08E-03	CD69,IL1B
medicarpin	chemical - endogenous non-mammalian				1.08E-03	CD28,TNF
strychnine	chemical drug				1.08E-03	IL1B,TNF
phosphorothioate oligodeoxynucleotide	chemical - other				1.08E-03	CCL4,TLR9
highly active antiretroviral therapy	chemical drug				1.12E-03	CCR5,IL7R,TNF	110 (13)
HTR7	G-protein coupled receptor				1.12E-03	IL1B,STAB1,TNF	97 (16)
IL17C	cytokine				1.12E-03	IL1A,IL1B,TNF	70 (7)
ADGRF5	G-protein coupled receptor				1.12E-03	CCL3L3,CXCL3,TNF	73 (12)
TPSAB1/TPSB2	peptidase				1.12E-03	Acan,IL1B,MMP3	85 (11)
THBD	transmembrane receptor				1.12E-03	CXCL3,IL1B,TNF	94 (17)
CD70	cytokine				1.12E-03	BCL2A1,CD69,PRDM1	52 (7)
HAVCR2	other				1.12E-03	CCR5,IL1B,TNF	95 (16)
CD180	other				1.12E-03	BCL2A1,TLR9,TNF	60 (7)
FCER1A	transmembrane receptor				1.12E-03	CCL3L3,PLCG2,TNF	104 (21)
RIPK3	kinase				1.12E-03	IL1A,IL1B,TNF	93 (16)
LGALS9	other				1.12E-03	CCR5,IL1B,TNF	91 (11)
CCL3L3	cytokine				1.12E-03	CCL4,IL1B,TNF	92 (11)
isopentenyl diphosphate	chemical - endogenous mammalian				1.12E-03	CCL4,CCR5,TNF	96 (16)
erythromycin	chemical drug				1.12E-03	IL1B,TLR2,TNF	95 (16)
GABP	complex				1.12E-03	IL7R,PF4,SOD3
AGI-1067	chemical drug				1.12E-03	CCL2,IL1B,TNF	93 (16)
epoxyeicosatrienoic acid analog B	chemical reagent				1.12E-03	CYBB,IL1B,TNF
epoxyeicosatrienoic acid analog A	chemical reagent				1.12E-03	CYBB,IL1B,TNF
SERPINA1	other		-0.322		1.16E-03	CCL2,CD36,IL1A,TLR2,TNF	87 (16)
sodium selenite	chemical drug		-0.887		1.18E-03	HPGDS,IL1B,TBXAS1,TNF	56 (7)
ITGA1	other				1.18E-03	CD36,IL1B,MMP3,TNF	81 (14)
titanium dioxide	chemical drug		1.177		1.18E-03	ALOX5AP,Cdkn1c,IL1B,TNF
cerivastatin	chemical drug		-1.322		1.31E-03	CCL2,CD36,ITGAL,ITGB2,MAL,PLAU,TNF	91 (15)
N-cor	group				1.45E-03	C1QA,CD36,CTSS,IGFBP3,IL1A,IL1B,MCTP1,RNF144B,SEMA4D	87 (9)
medroxyprogesterone acetate	chemical drug		-0.587		1.52E-03	CCL2,CCL4,CCR5,CLDN1,IL1A,IL1B,ITGB2,PLAU,TFPI2,TNF	106 (16)
NR1H2	ligand-dependent nuclear receptor		0.336		1.53E-03	APOE,CCL4,CH25H,Cxcl11,IL1B,ITGAL,MRC1,TNF	96 (17)
ilomastat	chemical drug		-0.958		1.53E-03	CCL2,CXCL3,IL1B,TNF	95 (18)
PTGES	enzyme				1.59E-03	CXCL3,CYBB,IL1B,ITGAL,NCF1,TNF	69 (7)
ADIPOQ	other		-0.829		1.64E-03	CCL2,CD36,CXCL3,CYBB,MLXIPL,MMP3,MSR1,NCF1,NCF4,TNF	96 (17)
tetrachlorodibenzodioxin	chemical toxicant		0.724		1.72E-03	ALOX5,BLNK,CD36,Cd52,CDH13,IL10RA,IL1B,ITGAL,MBL2,NCF4,PF4,PRDM1,SLCO2B1,STEAP4,TNF,TNNT1,UGT1A4	129 (15)
misoprostol	chemical drug				1.75E-03	CSF1R,IL1B,TNF	68 (8)
2-(4-acetoxyphenyl)-2-chloro-N-methylethylamine	chemical reagent				1.75E-03	CCL2,IL1B,TNF	108 (14)
resatorvid	chemical drug				1.75E-03	CCL2,IL1B,TNF	115 (20)
C8	complex				1.75E-03	CCL3L3,CXCL3,IL1B	89 (13)
CLEC1B	transmembrane receptor				1.75E-03	LCP2,PF4,PLCG2
FAT1	other				1.75E-03	IL1B,MMP3,PLAU	74 (7)
TNFRSF4	transmembrane receptor				1.75E-03	BCL2A1,Cxcl11,PRDM1	62 (8)
IgG2a	complex				1.75E-03	IL1B,PRDM1,TNF	99 (14)
CD5L	transmembrane receptor				1.75E-03	IL1B,TLR2,TNF	52 (6)
mir-127	microRNA				1.75E-03	IL1B,MRC1,TNF	64 (7)
mir-873	microRNA				1.75E-03	CCL2,CXCL3,TNF	58 (7)
INT-767	chemical drug				1.75E-03	IL1B,MRC1,TNF
ST14	peptidase				1.75E-03	IL1B,MMP3,TNF	104 (19)
C7	other				1.75E-03	CCL3L3,CXCL3,IL1B	89 (13)
ADORA3	G-protein coupled receptor				1.75E-03	CCL2,CCL4,CXCL3	113 (19)
SIRPA	phosphatase				1.75E-03	CCL3L3,IL1B,TNF	110 (19)
1-((2-chlorophenyl)diphenylmethyl)-1H-pyrazole	chemical reagent				1.75E-03	CCL2,IL1B,TNF	61 (7)
BCL2L1	other		-1		1.82E-03	ALOX5AP,CXCL3,IL1B,PTPRC,SPN,TNF	90 (16)
BIRC5	other				1.82E-03	C1QC,Cd52,CD53,FCGR2B,IL2RG,LYZ
DNMT3A	enzyme		1.508		1.85E-03	BLNK,CSF1R,CYBB,FCER1G,IRF8,LAMC3,MYH1,NFATC2,PLD4,PRKCB,PTPRC
TGFBR2	kinase		-1.456		1.86E-03	ALOX5,ALOX5AP,C5AR1,CASP1,CD14,GATM,GJB6,IL1A,IL1B,MMP3,TBXAS1,TNF	154 (17)
pregnenolone carbonitrile	chemical drug				1.95E-03	Slco1a1,SLCO1C1,SLCO2B1,UGT1A4
ZC3H12A	enzyme		-1.265		1.95E-03	CCL2,IL1B,NCF1,TNF	97 (17)
GAS6	growth factor		-0.928		1.95E-03	CD68,IL1B,MSR1,TNF	119 (19)
PTAFR	G-protein coupled receptor				1.95E-03	CCL2,CCL3L3,IL1B,TNF	99 (18)
STS	enzyme		-1		1.95E-03	APOC2,CD68,IL1B,TNF
IRAK1	kinase		-0.064		1.95E-03	IL1B,NFATC2,NLRP3,TNF	96 (18)
conjugated linoleic acid	chemical drug		0.156		1.98E-03	CCR5,FCGR2B,IL10RA,ITGB2,TNF	113 (12)
ZEB2	transcription regulator		0.555		1.98E-03	CCL3L3,GATM,IL7R,INPP5D,PLCG2
PPIF	enzyme	Activated	2.121		2.03E-03	CCL2,CCL4,Ccl6,CCR5,Cxcl11,CXCL3,PF4,TNF	88 (11)
ID3	transcription regulator		-0.505		2.10E-03	CCR5,CD72,Cdkn1c,CSF2RB,FCER1G,ICOSLG/LOC102723996,IL10RA,IL7R,IRF8,LMO2,PRDM1,ZBTB16
RAS	group				2.19E-03	CCL2,CSF3R,IL1A,IL1B,MAOB,PLAU,PRDM1,TFPI2,TNF	98 (15)
C3AR1	G-protein coupled receptor		0.254		2.32E-03	CCL3L3,CCL4,CD28,IL1B,TNF	114 (17)
MAP3K7	kinase		1.632		2.35E-03	CD14,CH25H,IL1B,MMP3,RNASEL,TNF	78 (15)
hemin	chemical - endogenous mammalian		-1.634		2.35E-03	CCL3L3,CD68,CYBB,IL1B,MRC1,TNF	125 (17)
VAV1	transcription regulator				2.45E-03	BCL2A1,CD69,TNF,VAV1	107 (18)
mifepristone	chemical drug		-0.807		2.51E-03	Acan,APOE,C1QB,CASP1,CCL2,CD14,Cdkn1c,CEACAM1,CYBB,FCGR2B,IGFBP3,IL1B,ITGAM,MMP3,NPL,TNF	139 (16)
azithromycin	chemical drug				2.56E-03	IL1B,MRC1,TNF	103 (21)
teriflunomide	chemical drug				2.56E-03	IL10RA,IL1B,TNF	65 (11)
ADCY7	enzyme				2.56E-03	TLR1,TLR9,TNF
ITGA4	transmembrane receptor				2.56E-03	IL1B,RAC2,TNF	81 (13)
mir-208	microRNA				2.56E-03	CXCL3,TNF,TNNI2
AMBP	transporter				2.56E-03	CXCL3,IL1B,PLAU	114 (20)
OSTM1	other				2.56E-03	IRF8,MAFB,PRDM1
TLR1	transmembrane receptor				2.56E-03	FCGR1A,IL1B,TNF	81 (16)
TNIP1	other				2.56E-03	CXCL3,IL1B,TNF	84 (14)
PON1	phosphatase				2.56E-03	CD68,MSR1,TNF	93 (10)
ACE2	peptidase				2.56E-03	CXCL3,IL1B,TNF	56 (6)
CBFA2T3	transcription regulator				2.56E-03	ITGAM,PTPRC,TLR9
NCR2	transmembrane receptor				2.56E-03	CCL4,TNF,TYROBP	61 (7)
6-aminopyrazolopyrimidine derivative compound II	chemical - kinase inhibitor				2.56E-03	CCL3L3,IL1A,TNF	76 (10)
albuterol	chemical drug				2.56E-03	CCR5,EBI3,TNF	49 (4)
thermozymocidin	chemical reagent				2.56E-03	IL1B,MRC1,NLRP3
lauric acid	chemical - endogenous mammalian				2.56E-03	CCL3L3,IL1A,TNF	92 (14)
loxoribine	chemical drug				2.56E-03	TLR7,TLR9,TNF
VCAN	other		1.625		2.57E-03	APOE,CASP1,CCL2,CDH13,CRISPLD2,CXCL3,EBI3,IL1B,IRF8,PLAU,TNF	97 (17)
HSP90B1	other				2.65E-03	IL1B,ITGAL,ITGB2,TLR2,TLR9,TNF	118 (18)
BMPR1A	kinase				3.02E-03	Acan,DLX5,HHEX,TNF	47 (5)
calyculin A	chemical toxicant		0		3.02E-03	CCL2,CD200R1,IL21R,TNF	74 (12)
FOS	transcription regulator		1.976		3.08E-03	4930486L24Rik,ADD2,AGTR1,CCL2,CD14,CD68,CRABP1,CXCL3,FOLR2,GJB6,HPGDS,IL1A,IL1B,MMP3,PLAU,PRDM1,Prl2c2 (includes others),S100A3,SELENBP1,SEMA4D,TAL1,TNF,TNFRSF11A,VAV3,VSX1	98 (12)
3-D-glucosyl-1,2-diacylglycerol	chemical - endogenous non-mammalian				3.17E-03	CXCL3,TNF
CF102	chemical drug				3.17E-03	ADORA3,CYBB
treprostinil	chemical drug				3.17E-03	IL1B,TNF	93 (12)
behenic acid	chemical - endogenous mammalian				3.17E-03	IL1B,TNF
eritoran	chemical drug				3.17E-03	IL1B,TNF	88 (11)
roxithromycin	chemical drug				3.17E-03	IL1B,TNF
1-palmitoyl-2-oleoylglycero-3-phosphoglycerol	chemical reagent				3.17E-03	IL1B,TNF	72 (13)
CXCL6	cytokine				3.17E-03	IL1B,TNF	62 (7)
C1QTNF12	other				3.17E-03	IL1B,TNF	52 (7)
adalimumab	biologic drug				3.17E-03	FCGR2B,TNF
sargramostim	biologic drug				3.17E-03	CYBB,ITGAM
PDK	group				3.17E-03	IL1B,TNF
Cd33	other				3.17E-03	IL1B,TNF
sesamol	chemical - endogenous mammalian				3.17E-03	CD68,TNF
VAV	group				3.17E-03	CD69,TNF	83 (16)
PI3Kγ	group				3.17E-03	IL1B,TNF	76 (11)
chlormethiazole	chemical drug				3.17E-03	IL1B,TNF
blinatumomab	biologic drug				3.17E-03	CCL2,CCL4
N-hexanoylhomoserine lactone	chemical - endogenous non-mammalian				3.17E-03	IL1A,IL1B
dietary fat derivative	chemical drug				3.17E-03	ITGAM,TNF	38 (4)
Tlr11	transmembrane receptor				3.17E-03	IL1B,TNF	108 (20)
C1QTNF1	other				3.17E-03	IL1B,TNF	58 (7)
MARCHF3	other				3.17E-03	FCGR2B,TNF
HECTD3	enzyme				3.17E-03	IL1B,TNF
TLR10	transmembrane receptor				3.17E-03	IL1B,TNF	104 (20)
CLEC6A	transmembrane receptor				3.17E-03	IL1B,TNF	84 (10)
RUBCN	other				3.17E-03	CCL4,IL1B
SPATA2	other				3.17E-03	IL1B,TNF	100 (17)
TP73-AS1	other				3.17E-03	IL1B,TNF
CLEC4D	other				3.17E-03	IL1B,TNF	72 (9)
GATM	enzyme				3.17E-03	CXCL3,TNF
SIRT4	enzyme				3.17E-03	IL1B,TNF
Tlr12	other				3.17E-03	IL1B,TNF	84 (14)
TH2 Cytokine	group				3.17E-03	CCR5,TLR9
SRT1720	chemical drug				3.17E-03	IL1B,TNF
TRAFD1	other				3.17E-03	GPT,TNF
TXK	kinase				3.17E-03	TNF,ZBTB16	33 (5)
cerotic acid	chemical - endogenous mammalian				3.17E-03	IL1A,IL1B
satratoxin G	chemical toxicant				3.17E-03	IL1B,TNF
RAP1B	enzyme				3.17E-03	CCL3L3,CCL4	61 (11)
LITAF	transcription regulator				3.17E-03	IL1A,TNF	81 (12)
vaccenic acid	chemical - endogenous mammalian				3.17E-03	IL1B,TNF	52 (7)
SLAMF1	transmembrane receptor				3.17E-03	IL12RB2,TNF	81 (7)
STX11	transporter				3.17E-03	IL1B,TNF
GNLY	other				3.17E-03	CCL2,TNF
CD33	other				3.17E-03	IL1B,TNF	112 (17)
PKC delta V1-1 peptide 8-17	chemical - kinase inhibitor				3.17E-03	CCL2,CXCL3	72 (9)
HPGDS	enzyme				3.17E-03	ITGAM,TNF
SNX17	transporter				3.17E-03	CD69,ITGAL
FGG	other				3.17E-03	IL1B,TNF	74 (11)
CARD8	other				3.17E-03	BCL2A1,IL1B	62 (7)
PILRB	other				3.17E-03	IL1B,TNF	69 (7)
EIF2AK1	kinase				3.17E-03	IL1B,TNF	75 (11)
FCER2	transmembrane receptor				3.17E-03	CCL4,TNF	86 (16)
DOK2	other				3.17E-03	DOK2,TNF
P2RX4	ion channel				3.17E-03	IL1B,MMP3	91 (16)
FYB1	other				3.17E-03	CD69,ITGAM	65 (10)
Ifi202b	other				3.17E-03	AIM2,FCGR2B
AZU1	peptidase				3.17E-03	IL1B,TNF	62 (7)
RASGRP4	other				3.17E-03	HPGDS,TNF
LILRB3	transmembrane receptor				3.17E-03	CCL3L3,IL1B	103 (14)
GJC1	ion channel				3.17E-03	IL1B,TNF	75 (11)
NLRC3	other				3.17E-03	IL1B,TNF	62 (7)
Rps6ka5	kinase				3.17E-03	IL1B,TNF	62 (7)
DOK1	kinase				3.17E-03	CD69,TNF	3 (3)
SKLB023	chemical reagent				3.17E-03	IL1B,TNF	87 (13)
LAT2	other				3.17E-03	CCL3L3,TNF	77 (14)
TNFAIP8	other				3.17E-03	CXCL3,IL1B
IFIT2	other				3.17E-03	IL1B,TNF	68 (7)
DGKA	kinase				3.17E-03	CD69,IL1B	62 (7)
FLLL-32	chemical reagent				3.17E-03	CCL2,Ccl6
Muc4	other				3.17E-03	LYZ,TNF
Trem2	other				3.17E-03	IL1B,TNF	62 (7)
NCR3	transmembrane receptor				3.17E-03	CCL4,TNF	106 (17)
PV-267	chemical reagent				3.17E-03	CCL4,TNF
iso[4]levuglandin E2	chemical - endogenous mammalian				3.17E-03	IL1B,TNF
CAY10397	chemical reagent				3.17E-03	IL1B,TNF
HG-9-91-01	chemical reagent				3.17E-03	IL1B,TNF
COG112 peptide	chemical reagent				3.17E-03	CXCL3,TNF	58 (7)
(+)-epicatechin	chemical drug				3.17E-03	IL1B,TNF
14-oxoDHA	chemical - endogenous mammalian				3.17E-03	IL1B,TNF
ITF3056	chemical reagent				3.17E-03	IL1B,TNF
bepafant	chemical reagent				3.17E-03	IL1A,TNF	62 (7)
gabexate	chemical drug				3.17E-03	CXCL3,TNF	98 (16)
muromonab-CD3	biologic drug				3.17E-03	CD69,TNF	64 (8)
MR-409	chemical reagent				3.17E-03	IL1B,TNF
potassium tetraperoxochromate	chemical reagent				3.17E-03	IL1B,TNF	62 (7)
poly(U)RNA	chemical reagent				3.17E-03	CCL2,TNF	54 (7)
dextran	chemical drug				3.17E-03	APOE,PRDM1
methylprednisolone	chemical drug		0.246		3.24E-03	C1QB,CCL4,CDH13,CTSS,CXCL3,CYBB,DHRS9,GATM,GPT,HAAO,IGSF6,IL1A,IL1B,MAFB,MAOB,MLXIPL,MYO1G,PLAU,PTPRC,SLC4A11,SOD3,TLR2,TNF,ZNF394	143 (18)
monophosphoryl lipid A	chemical drug				3.57E-03	IL1A,IL1B,TNF	98 (16)
nystatin	chemical drug				3.57E-03	CCL3L3,IL1B,TNF	101 (19)
ssRNA40	chemical reagent				3.57E-03	EBI3,IL1B,TNF	80 (16)
TAC4	other				3.57E-03	IL1B,PRDM1,TNF	99 (16)
CSK	kinase				3.57E-03	IL1B,ITGB2,TNF	98 (18)
PLCE1	enzyme				3.57E-03	CCL2,CXCL3,TNF	105 (15)
CD69	transmembrane receptor				3.57E-03	CD69,IL1B,TNF	114 (21)
MVP	other				3.57E-03	CXCL3,IL1B,TNF	105 (14)
ELN	other				3.57E-03	IL1B,NCF1,TNF	69 (10)
PDK4	kinase				3.57E-03	IL1B,IRF8,TNF	76 (11)
LY-2510924	biologic drug				3.57E-03	CD14,LILRA5,LILRB3
101.10 peptide	chemical reagent				3.57E-03	IL1B,MMP3,TNF	88 (12)
edaravone	chemical drug				3.57E-03	CCL2,CXCL3,TNF	115 (17)
tin mesoporphyrin	chemical drug				3.57E-03	CCL3L3,IL1B,TNF	69 (7)
diacylglycerol	chemical - endogenous mammalian				3.57E-03	CD36,PRKCB,PRKCH	59 (8)
curdlan	chemical - endogenous non-mammalian				3.57E-03	CD69,IL1B,TNF	101 (16)
LEP	growth factor	Activated	2.149		4.06E-03	ADAM8,AGTR1,BCL2A1,CCL2,CCL3L3,CD14,CD36,CD68,CYBB,IGFBP3,IL1B,ITGAM,MLXIPL,MMP3,NCF1,STEAP4,TNF	114 (16)
CTLA4	transmembrane receptor				4.17E-03	CD69,EBI3,IL12RB2,NFATC2,PRDM1	121 (15)
NCF1	enzyme				4.43E-03	ALOX5AP,CD14,IL12RB2,TNF	118 (14)
NPM1	transcription regulator				4.43E-03	CCL2,CCL4,CXCL3,TNF	88 (14)
GJA1	transporter		0.762		4.43E-03	CCL2,CD69,IL1B,TNF	103 (16)
PLAT	peptidase				4.43E-03	CCL3L3,IL1B,MMP3,TNF	89 (17)
pristane	chemical toxicant				4.43E-03	CCL3L3,IL1B,IRF8,TNF	81 (7)
PTPN11	phosphatase		-1.193		4.66E-03	CD14,CD68,CSF1R,CSF3R,CYBB,TNF	142 (20)
HOXA3	transcription regulator	Inhibited	-2.236		4.76E-03	ALOX5,CCL3L3,EVI2A,PLEK,RAC2
leukotriene C4	chemical - endogenous mammalian				4.79E-03	CCL2,CCL4,TNF	121 (14)
Cbp/p300	group				4.79E-03	BCL2A1,IL1B,TNF	85 (11)
MSR1	transmembrane receptor				4.79E-03	CXCL3,IL1B,TNF	120 (20)
CDK5R1	kinase				4.79E-03	CD14,IL1B,TNF	74 (7)
C9	other				4.79E-03	CCL3L3,CXCL3,IL1B	89 (13)
PEMT	enzyme				4.79E-03	CD68,GPT,TNF
PTPN22	phosphatase				4.79E-03	IL1B,MRC1,TNF	100 (18)
HNRNPU	transporter				4.79E-03	CCL2,IL1B,TNF
CXCL1	cytokine				4.79E-03	CLEC6A,IL1B,TNF	83 (16)
TRIM21	enzyme				4.79E-03	IL1B,SALL1,TNF	110 (19)
RV 538	chemical reagent				4.79E-03	IL1B,TNF,TNFRSF11A	94 (18)
neuroprotectin D1	chemical - endogenous mammalian				4.79E-03	BCL2A1,IL1B,TNF	71 (10)
lipoxin A4	chemical - endogenous mammalian		-1.067		5.27E-03	CCL2,CCR5,IL1B,TNF	89 (17)
HSPB1	other		0.246		5.27E-03	CXCL3,IL1A,IL1B,TNF	99 (18)
FOXP1	transcription regulator		-0.684		5.27E-03	Cdkn1c,CSF1R,ITGAM,PRDM1
LPL	enzyme		1.385		5.41E-03	CCL2,CD36,IL1B,MSR1,TNF	100 (16)
NFKBIA	transcription regulator		-0.169		5.59E-03	AGTR1,BCL2A1,CCL2,CCL3L3,CD69,CDH13,Cdkn1c,CH25H,CXCL3,IL1A,IL1B,IL7R,MMP3,NOD2,PLAU,Prl2c2 (includes others),Slfn2,SOD3,TLR2,TNF	123 (14)
FANCC	other				5.71E-03	HHEX,IGFBP3,IL1B,PRKCB,PTPRC,TNF	93 (12)
TNFSF10	cytokine		0.67		5.80E-03	CD14,CD69,IL1B,ITGAM,MMP3,PLAU,TNF	104 (16)
RUNX1-RUNX1T1	fusion gene/product				5.80E-03	ALOX5,ATP1A3,C5AR1,CST7,GNA15,SLC6A4,ZBTB16	52 (3)
adenosine	chemical - endogenous mammalian				6.12E-03	CD28,CD69,IL1B,ITGB2,TNF	111 (19)
RUNX1T1	transcription regulator				6.20E-03	CD69,CSF1R
Serpin	group				6.20E-03	IL1B,TNF	100 (16)
Cd209b	other				6.20E-03	IL1B,TNF	71 (7)
tocilizumab	biologic drug				6.20E-03	CCL2,CCL4	57 (7)
IH636 grape seed proanthocyanidin extract	chemical drug				6.20E-03	IL1B,TNF	66 (7)
coconut oil	chemical drug				6.20E-03	CXCL3,TNF	57 (7)
CLEC10A	other				6.20E-03	IL1B,TNF
IRF	group				6.20E-03	IL21R,TNF
patulin	chemical toxicant				6.20E-03	IL1B,TNF	45 (7)
Carlr	other				6.20E-03	IL1A,IL1B
LILRA2	other				6.20E-03	MRC1,TNF
MCOLN2	ion channel				6.20E-03	CCL3L3,CXCL3
Tlr13	other				6.20E-03	IL1B,TNF	75 (10)
FLT4	transmembrane receptor				6.20E-03	IL1B,TNF	84 (11)
HDAC11	transcription regulator				6.20E-03	IL1B,TNF	74 (7)
FNIP1	other				6.20E-03	TNNT1,ZBTB16
RDH8	enzyme				6.20E-03	CCL3L3,CCL4
IL26	cytokine				6.20E-03	IL1B,TNF	94 (13)
B-cell receptor	complex				6.20E-03	PRDM1,TLR7	63 (7)
benzenesulfonic acid	chemical reagent				6.20E-03	IL1A,TNF
IgG2b	complex				6.20E-03	IL1B,TNF	70 (7)
Casein	group				6.20E-03	CLEC6A,IL1B
HLA-DQ	complex				6.20E-03	IL1B,TNF	62 (9)
DCB 3503	chemical reagent				6.20E-03	IL1B,TNF
NEFL	other				6.20E-03	CCL2,Ccl6
SMPD2	enzyme				6.20E-03	IL1B,TNF	73 (11)
LAIR1	transmembrane receptor				6.20E-03	PTPN6,TNF	65 (7)
TNFRSF10A	transmembrane receptor				6.20E-03	CD14,ITGAM
MUC2	other				6.20E-03	IL1B,TNF
miR-193a-5p (miRNAs w/seed GGGUCUU)	mature microRNA				6.20E-03	Ccl6,IL2RG
CASP4	peptidase				6.20E-03	IL1A,IL1B	85 (11)
PTGDR	G-protein coupled receptor				6.20E-03	IL1B,TNF	96 (11)
FGA	other				6.20E-03	IL1B,TNF	70 (7)
TNFRSF25	transmembrane receptor				6.20E-03	CCL2,TNF	105 (16)
resolvin D5	chemical - endogenous mammalian				6.20E-03	ITGAM,TNF
SCNN1A	ion channel				6.20E-03	CD68,CYBB
IL4I1	enzyme				6.20E-03	CCL2,IL1A
Orm1 (includes others)	other				6.20E-03	IL1B,TNF
MAGED1	transcription regulator				6.20E-03	DLX5,TNF
PRSS8	peptidase				6.20E-03	IL1A,IL1B
Ighg2b	other				6.20E-03	IL1B,TNF
BAG2	other				6.20E-03	IL1B,TNF	77 (13)
F13A1	enzyme				6.20E-03	IL1B,TNF
MGLL	enzyme				6.20E-03	IL1A,TNF
SH3RF1	enzyme				6.20E-03	MAP3K9,TNF	54 (7)
RNF41	enzyme				6.20E-03	IL1B,TNF	103 (18)
CD163	transmembrane receptor				6.20E-03	IL1B,TNF	63 (7)
PLA2G2E	enzyme				6.20E-03	ADAM8,IL1B
LSINCT5	other				6.20E-03	CASP1,IL1B
LY86	other				6.20E-03	CD14,CD180
glaucocalyxin A	chemical - endogenous non-mammalian				6.20E-03	IL1B,TNF	67 (11)
TRPA1	transporter				6.20E-03	CXCL3,IL1B
FPR2	G-protein coupled receptor				6.20E-03	CCL2,CCR5	49 (4)
GALP	other				6.20E-03	IL1A,IL1B	72 (7)
Wfdc17	other				6.20E-03	IL1B,MRC1
Casp12	peptidase				6.20E-03	MMP3,TNF	62 (7)
PCSK1	peptidase				6.20E-03	IL1B,TNF
Pde4d	enzyme				6.20E-03	ITGB2,TNF
TXN2	enzyme				6.20E-03	CYBB,NCF1
TNFSF18	cytokine				6.20E-03	AGTR1,TNFRSF11A
U 50488H	chemical reagent				6.20E-03	CCR5,IL7R
amoxicillin	chemical drug				6.20E-03	TLR2,TLR7
3-hydroxybutyric acid	chemical - endogenous mammalian				6.20E-03	IL1B,NLRP3
itraconazole	chemical drug				6.20E-03	CD14,TLR2
lestaurtinib	chemical drug				6.20E-03	LYZ,PTPN6
RWJ 67657	chemical - kinase inhibitor				6.20E-03	IL1B,TNF	83 (10)
roflumilast	chemical drug				6.20E-03	IL1B,TNF	93 (15)
1-chloro-2,4-dinitrobenzene	chemical drug				6.20E-03	IL1B,TNF	71 (7)
sappanone A	chemical - endogenous non-mammalian				6.20E-03	IL1B,TNF	76 (13)
palmitoylethanolamide	chemical drug				6.20E-03	IL1B,TNF	84 (12)
oxamic acid	chemical - endogenous non-mammalian				6.20E-03	IL1B,TNF
THBS1	other		-0.532		6.22E-03	CD69,IL1B,PLAU,TNF	98 (17)
TIMP1	cytokine		-1.067		6.22E-03	Cdkn1c,IGFBP3,MMP3,PLAU
retinoid	chemical drug		0		6.22E-03	CEACAM1,FOLR2,IGFBP3,TLR2	37 (4)
CpG ODN 2216	chemical reagent				6.23E-03	CD69,IL1B,TNF	122 (19)
xanthine	chemical - endogenous mammalian				6.23E-03	CCR5,CD69,PLAU	89 (11)
BIRC3	enzyme				6.23E-03	CCL2,IL1B,TNF	88 (16)
Sod	group				6.23E-03	CCL3L3,CCL4,CXCL3	107 (17)
NfkB-RelA	complex				6.23E-03	CCL2,IL1B,TNF
PLC	group				6.23E-03	CCL2,TNF,TNFRSF11A	109 (17)
TIFA	other				6.23E-03	CASP1,CCL2,CXCL3	95 (10)
NOD1	other				6.23E-03	IL1A,IL1B,TNF	103 (20)
ZBP1	other				6.23E-03	CCL3L3,IL1B,TNF	86 (12)
mir-130	microRNA				6.23E-03	IRF8,MAFB,TNF
miR-130a-3p (and other miRNAs w/seed AGUGCAA)	mature microRNA				6.23E-03	CXCL3,MAFB,TNF
PLA2G4A	enzyme				6.23E-03	CCL2,IL1B,TNF	84 (16)
ICOS	transmembrane receptor				6.23E-03	ICOSLG/LOC102723996,IL1A,TNF	119 (16)
MAML1	transcription regulator				6.23E-03	IL1A,IL1B,IL7R	77 (10)
Gm21596/Hmgb1	transcription regulator				6.23E-03	CXCL3,IL1B,TNF	111 (19)
3-aminobenzamide	chemical toxicant				6.23E-03	IL1B,ITGAL,TNF	74 (11)
S-(2,3-bispalmitoyloxypropyl)-cysteine-GDPKHPKSF	chemical reagent				6.23E-03	CCL2,CCL4,TNF	77 (15)
uric acid	chemical - endogenous mammalian	Activated	2.638		6.30E-03	CCL2,CCL3L3,CCL4,CXCL3,IL1A,IL1B,TNF	92 (16)
ciprofibrate	chemical drug		-0.397		6.30E-03	APOC2,CD36,CEACAM1,MBL2,MYH1,SELENBP1,Slco1a1,SLCO2B1	74 (7)
arachidonic acid	chemical - endogenous mammalian		0.342		6.83E-03	BCL2A1,CD36,IL1B,MRC1,PLAU,PRKCB,TNF	89 (18)
HAND2	transcription regulator				6.88E-03	CCL2,CCL3L3,CCL4,Ccl6,NFATC2
BRD2	kinase				6.88E-03	IL1B,IL7R,SLAMF9,TNF,VAV3
HDAC2	transcription regulator		-0.577		7.25E-03	ALOX5,CYBB,IL1A,MYO1F,PLAU,PREX1,TNF,TNNI2	62 (7)
ESR2	ligand-dependent nuclear receptor		-0.146		7.25E-03	APOE,CCL2,CCL3L3,CCR5,CD93,CDH13,CLDN1,CYTH4,IGFBP3,IL1A,IL1B,LAPTM5,MBL2,MMP3,MYH1,PCBD1,PLAU,PRKCH,TNF,VAV3	111 (15)
POU2AF1	transcription regulator				7.28E-03	CCR5,CD69,MS4A6A,PRDM1	76 (7)
CITED2	transcription regulator		-1.036		7.28E-03	CCL2,IL1A,IL1B,MRC1	59 (7)
HNF1B	transcription regulator		0		7.39E-03	CLDN1,IGFBP3,MAFB,PLAU,PSTPIP2,S100A3,Slco1a1
NfkB1-RelA	complex				7.91E-03	CCL2,MMP3,TNF
FCGR2B	transmembrane receptor				7.91E-03	AIM2,IL1A,TNF	92 (16)
PURA	transcription regulator				7.91E-03	ITGAL,ITGAM,SPN
AXL	kinase				7.91E-03	IL1B,MMP3,TNF	83 (17)
MERTK	kinase				7.91E-03	IL1B,SLA,TNF	108 (19)
TNFAIP2	other				7.91E-03	Cxcl11,MERTK,U90926
S1PR1	G-protein coupled receptor				7.91E-03	IL1A,NLRP3,TNF	99 (17)
CD47	transmembrane receptor				7.91E-03	IL12RB2,IL1B,TNF	123 (22)
TYK2	kinase				7.91E-03	C5AR1,CD36,IL1B	55 (4)
NR2C2	ligand-dependent nuclear receptor				7.91E-03	APOE,CD36,GPT	74 (10)
ACTN4	transcription regulator				7.91E-03	CCL2,IL1B,MMP3	62 (7)
PIK3CD	kinase				7.91E-03	CCL4,PRDM1,TNF	128 (21)
oxazolone	chemical reagent				7.91E-03	CXCL3,IL1B,TNF	71 (7)
chlorogenic acid	chemical drug				7.91E-03	CCL2,NFATC2,TNF	118 (18)
nickel chloride	chemical toxicant				7.91E-03	CCL2,IL1B,TNF	79 (12)
gamma-tocotrienol	chemical drug				7.91E-03	IL1B,NLRP3,TNF	120 (21)
bisindolylmaleimide iv	chemical - kinase inhibitor				7.91E-03	ITGAM,PRKCH,TNF	91 (17)
caffeic acid	chemical drug				7.91E-03	CCL2,MMP3,TNF	92 (15)
GABA	chemical - endogenous mammalian				7.91E-03	IL1B,MMP3,TNF	75 (11)
STAT5B	transcription regulator		-0.094		8.34E-03	ABCD2,CCL3L3,Cdkn1c,COX6A2,GAB3,MYH1,OSM,Slco1a1,TLR2,TNF,TNFRSF11A,TNNT1
ZNF281	transcription regulator	Inhibited	-2		8.44E-03	CCL2,CCL3L3,CCL4,Ccl6
IGFBP3	other		-1		8.44E-03	CCL3L3,CCL4,IL1B,TNF	123 (19)
PML-RARA	fusion gene/product				8.44E-03	CYTH4,HK3,MYO1F,TNF
quercetin	chemical drug	Inhibited	-2.569		8.86E-03	CCL2,GPT,IL1B,ITGAL,PLAU,TLR7,TNF,TNFRSF11A	104 (17)
CHADL	other		1		9.72E-03	IGFBP3,NCF1,Prl2c2 (includes others),STEAP4
leukotriene B4	chemical - endogenous mammalian				9.82E-03	IL1B,ITGAM,TNF	99 (16)
glycine	chemical - endogenous mammalian				9.82E-03	IL1B,ITGAM,TNF	112 (17)
CBX7	other				9.82E-03	CLDN1,CTSS,PRDM1
CYLD	transcription regulator				9.82E-03	FCER1G,IL1B,IL7R
INPP5D	phosphatase				9.82E-03	CD69,CD93,TNF	80 (15)
Pde4	group				9.82E-03	CCL2,CD14,TNF	58 (7)
SSB	enzyme				9.82E-03	CTSE,CYBB,IL1B
STK4	kinase				9.82E-03	GPT,IL7R,TNF
UCN	other				9.82E-03	CXCL3,IL1B,TNF	103 (16)
CD80	transmembrane receptor				9.82E-03	CD28,IL1B,TNF	125 (20)
IL9	cytokine				9.82E-03	CCL2,CCL3L3,TNF	97 (16)
LY6E	other				9.82E-03	CD14,IL1B,TNF	65 (7)
N(G)-monomethyl-D-arginine	chemical - endogenous mammalian				9.82E-03	CXCL3,ITGB2,TNF	68 (11)
psychosine	chemical - endogenous mammalian				1.01E-02	IL1B,TNF
UDP	chemical - endogenous mammalian				1.01E-02	CCL4,TNF
3'-O-(4-benzoyl)benzoyladenosine 5'-triphosphate	chemical reagent				1.01E-02	IL1B,TNF
alloxan	chemical reagent				1.01E-02	CCL2,TNF
clarithromycin	chemical drug				1.01E-02	IL1B,TNF
R 59022	chemical - kinase inhibitor				1.01E-02	CCL2,CD69
24(S),25-epoxycholesterol	chemical - endogenous mammalian				1.01E-02	APOE,CD5L
Tetanospasmin	chemical - endogenous non-mammalian				1.01E-02	IL1B,TNF
AOPEP	peptidase				1.01E-02	IL1B,TNF
tectorigenin	chemical - endogenous non-mammalian				1.01E-02	IL1B,TNF
BPIFA1	other				1.01E-02	CXCL3,IL1B
LRRK2	kinase				1.01E-02	IL1B,TNF
G6PC3	phosphatase				1.01E-02	CYBB,NCF1
SARM1	transmembrane receptor				1.01E-02	CCL3L3,TNF
FCMR	other				1.01E-02	GPT,TNF
iguratimod	chemical drug				1.01E-02	CXCL3,TNF
PELI1	enzyme				1.01E-02	IL1B,TNF
CD8A	other				1.01E-02	IL1B,TNF
TYRO3	kinase				1.01E-02	IL1B,TNF
TPR	other				1.01E-02	IL1A,IL1B
MALT1	peptidase				1.01E-02	IL1B,TNF
MED14	transcription regulator				1.01E-02	CD36,IRF8
entolimod	biologic drug				1.01E-02	CXCL3,IL1B
BRD1	other				1.01E-02	LMO2,TAL1
B4GALT1	enzyme				1.01E-02	CCL3L3,CXCL3
FES	kinase				1.01E-02	CSF3R,ITGAM
LAT	other				1.01E-02	CD69,TNF
PRTN3	peptidase				1.01E-02	CCL2,TNF
PLTP	enzyme				1.01E-02	IL1B,TNF
PDE4B	enzyme				1.01E-02	ITGB2,TNF
MMP13	peptidase				1.01E-02	CCL4,TNF
DGKZ	kinase				1.01E-02	CD69,TNF
OCLN	other				1.01E-02	CLDN1,MMP3
PIP5K1B	kinase				1.01E-02	IL1B,TNF
CLIC4	ion channel				1.01E-02	IL1B,TNF
C4A/C4B	other				1.01E-02	IL1B,TNF
STK38	kinase				1.01E-02	CXCL3,TNF
CCR6	G-protein coupled receptor				1.01E-02	CCL3L3,TNF
SLCO1B3	transporter				1.01E-02	GPT,SLCO2B1
Paxip1	other				1.01E-02	CD72,CEACAM1
BCL2A1	other				1.01E-02	BCL2A1,CD69
cyclic guanosine monophosphate-adenosine monophosphate	chemical - endogenous non-mammalian				1.01E-02	IL1B,TNF
sodium dodecyl sulfate	chemical drug				1.01E-02	IL1B,TNF
BAR501	chemical reagent				1.01E-02	IL1B,TNF
levofloxacin	chemical drug				1.01E-02	IL1A,MMP3
mastoparan	chemical toxicant				1.01E-02	IL1B,TNF
poly-L-lysine	chemical reagent				1.01E-02	CCL2,ITGAM
palmitoyl-Cys((RS)-2,3-di(palmitoyloxy)-propyl)-Ala-Gly-OH	chemical reagent				1.01E-02	TLR2,TNF
chlorine	chemical toxicant				1.01E-02	ALOX5,ALOX5AP
diaminopimelic acid	chemical - endogenous non-mammalian				1.01E-02	CXCL3,TNF
NKX3-1	transcription regulator				1.06E-02	IGFBP3,PF4,PRKCB,PTPRC,VAV3
EOMES	transcription regulator	Activated	2.425		1.08E-02	CDH8,CRABP1,IGFBP3,PRDM1,PREX1,TFPI2
NOS3	enzyme		-1.259		1.11E-02	CCL2,CXCL3,SOD3,TNF
NQO1	enzyme		-1		1.11E-02	C5AR1,Ccl6,CSF3R,DOCK2
telmisartan	chemical drug		-0.254		1.11E-02	CCL2,GPT,MRC1,TNF
sunitinib	chemical drug	Inhibited	-2.213		1.18E-02	CD69,Cxcl11,CXCL3,ITGAL,ITGB2
lithocholic acid	chemical - endogenous mammalian				1.20E-02	APOC2,Slco1a1,TNF
IFNL3	cytokine				1.20E-02	RNASEL,TLR2,TNF
SLPI	other				1.20E-02	CTSS,IGFBP3,TNF
ADRB3	G-protein coupled receptor				1.20E-02	CCL2,IL1B,TNF
CD9	other				1.20E-02	CD69,TNF,WNT2B
TNFAIP6	other				1.20E-02	IL1B,MRC1,TNF
NPPA	other				1.20E-02	Cdkn1c,IL1B,TNF
CFLAR	other				1.20E-02	IL1B,NFATC2,TNF
acteoside	chemical - endogenous non-mammalian				1.20E-02	IL1B,PTPN6,TNF
rimonabant	chemical drug				1.20E-02	CNR2,IL1B,TNF
UM101	chemical - kinase inhibitor				1.20E-02	IL1A,IL1B,SLC15A3
kaempferol	chemical toxicant				1.20E-02	CD69,PLAU,TNF
Ni2+	chemical reagent				1.20E-02	CCL2,CXCL3,IL1A
vitamin D	chemical drug				1.26E-02	CCL2,CCL3L3,IL1B,TNF
parthenolide	chemical drug				1.26E-02	CASP1,CCL2,IL1B,TNF
epigallocatechin-gallate	chemical drug	Inhibited	-2.727		1.28E-02	CASP1,CCL2,CCL3L3,CXCL3,IL1A,IL1B,MAP3K5,MMP3,PLAU,SEMA4D,TNF
RC3H1	enzyme				1.30E-02	CCL2,CCL4,CLDN1,IL1A,IL1B
PSEN1	peptidase	Inhibited	-2.093		1.32E-02	APOE,ARL11,ATP1A3,C1QA,C1QB,C1QC,CCL3L3,CCL4,CCR5,CTSS,GNG2,IL1B,MERTK,MSR1,SELPLG,STAB1,TNF
beta-estradiol	chemical - endogenous mammalian		-0.043		1.37E-02	ACER2,AGTR1,APOE,ARRB2,ART3,BCL2A1,BLNK,CCL2,CCL3L3,CCL4,CCR5,CD14,CD69,CLDN1,CLEC4D,COX6A2,CSF3R,CXCL3,CYBB,CYTH4,DHRS9,FCGR2B,IGFBP3,IGSF6,IL1A,IL1B,IL7R,ITGB2,LAPTM5,LIN7A,LPCAT2,LYL1,LYZ,MAL,MMP3,MPEG1,MRC1,P2RY6,PCBD1,PLAU,PRKCB,PRKCH,PTPN6,RAPSN,RGS1,Rpl39l,SELENBP1,SLA,SLC14A1,SLC6A4,SLC7A8,SLCO2B1,SPN,SUSD3,TFPI2,TLR2,TLR9,TNF,TNNT1,VAV3,XIST
pioglitazone	chemical drug		-0.518		1.37E-02	APOE,ATP2A3,CD36,IL1B,ITGAM,NCF1,TNF,TNFRSF11A
trichostatin A	chemical drug		1.179		1.37E-02	APOE,BCL2A1,CCL2,CD14,CD28,CLDN1,CSF3R,CXCL3,CYBB,DOK2,IGFBP3,IL10RA,IL1B,IPCEF1,IRF8,ITGAM,LGMN,MMP3,MRC1,OSM,PLAU,PRDM1,PREX1,RUNX3,SLC6A4,SLC7A8,SPN,STAG3,TFPI2,TLR2,TNF
fish oils	chemical drug				1.43E-02	CCL3L3,IL1A,IL1B,MLXIPL
IRF9	transcription regulator				1.43E-02	CD69,IL1A,IRF8,TNF
taurocholic acid	chemical - endogenous mammalian				1.44E-02	CCL2,IL1B,TNF
NADPH oxidase	complex				1.44E-02	CCL2,CYBB,NCF1
LRBA	other				1.44E-02	CCL3L3,IL1B,TNF
TNFSF14	cytokine				1.44E-02	ADAM8,CXCL3,TNF
RCAN1	transcription regulator				1.44E-02	CD36,MYH1,TNF
NOS1	enzyme				1.44E-02	IL1A,IL1B,TNF
paroxetine	chemical drug				1.44E-02	ANKRD37,IL1B,TNF
piceatannol	chemical - endogenous non-mammalian				1.44E-02	CCL2,IL1B,TNF
deoxynivalenol	chemical toxicant				1.44E-02	CLDN1,IL1B,TNF
chelerythrine	chemical drug				1.44E-02	Acan,CXCL3,CYBB
linolenic acid	chemical - endogenous mammalian				1.44E-02	ABCD2,CD36,TNF
okadaic acid	chemical toxicant		1.516		1.48E-02	CYBB,IL1A,IL1B,IL21R,MMP3,TNF
carnobyl iron	chemical reagent				1.48E-02	IL1B,TNF
CTSV	peptidase				1.48E-02	CLDN1,IL1B
Sphk	group				1.48E-02	CCL2,TNF
bacterial lipopolysaccharides	chemical - other				1.48E-02	IL1B,TNF
FFAR4	G-protein coupled receptor				1.48E-02	GPT,IL1B
SLC16A3	transporter				1.48E-02	IL1B,TNF
TLR2/3/4/9	group				1.48E-02	FCGR2B,TREM2
TNFAIP8L2	other				1.48E-02	IL1B,TNF
GPBAR1	G-protein coupled receptor				1.48E-02	IL1B,TNF
nicotiflorin	chemical reagent				1.48E-02	IL1B,TNF
SLC4A1	transporter				1.48E-02	FCER1G,FCGR1A
CHRNA1	transmembrane receptor				1.48E-02	CD28,CD69
FANCA	other				1.48E-02	IL1B,TNF
Msx3	transcription regulator				1.48E-02	MRC1,TNF
LGALS8	other				1.48E-02	CCL2,CXCL3
STC1	kinase				1.48E-02	CXCL3,XIST
VASP	other				1.48E-02	IL1B,TNF
Ccl6	cytokine				1.48E-02	CCL3L3,CTSS
ANGPTL2	other				1.48E-02	IL1B,TNF
APOH	transporter				1.48E-02	CD36,TNF
SDC4	other				1.48E-02	IL1B,MMP3
PPM1B	phosphatase				1.48E-02	CCL3L3,SLA
IL1RAP	transmembrane receptor				1.48E-02	CD14,TNF
NLRC4	other				1.48E-02	CXCL3,IL1B
CDKN2C	transcription regulator				1.48E-02	CCL2,MMP3
GHSR	G-protein coupled receptor				1.48E-02	IL1B,TNF
AQP4	transporter				1.48E-02	HK3,IL1B
GRIN1	ion channel				1.48E-02	IL1B,TNF
TLR6	transmembrane receptor				1.48E-02	IL1B,TNF
IRAK2	kinase				1.48E-02	IL1B,TNF
teasaponin	chemical - endogenous non-mammalian				1.48E-02	IL1B,TNF
HA900	chemical reagent				1.48E-02	CCL2,CXCL3
trimethyltin	chemical reagent				1.48E-02	P2RX1,TNF
lemairamin	chemical reagent				1.48E-02	IL1B,TNF
calcifediol	chemical - endogenous mammalian				1.48E-02	CD14,TNF
octyl gallate	chemical reagent				1.48E-02	IL1B,TNF
BQ 123	biologic drug				1.48E-02	CCL2,TNF
alpha-tocopherol succinate	chemical drug				1.48E-02	IL1A,TNF
HMGA1	transcription regulator		0		1.53E-02	COX6A2,GNA15,IGFBP3,ITGAL,MYO1F,SOD3,Srgn,U90926
NR5A2	ligand-dependent nuclear receptor		-0.555		1.56E-02	C1QB,C5AR1,GATM,IL1B,TNF
ciglitazone	chemical drug		-0.232		1.56E-02	APOE,CCL2,CD36,CYBB,TNF
PIK3CG	kinase		1.493		1.59E-02	BCL2A1,IL1B,MMP3,TLR1,TLR2,TNF
thymoquinone	chemical drug				1.61E-02	CASP1,CD14,MMP3,TNF
NFATC3	transcription regulator				1.61E-02	CD69,Cdkn1c,MMP3,TNF
LRP6	transmembrane receptor				1.61E-02	CD68,IL1B,MMP3,TNF
TSC22D3	transcription regulator		-1.992		1.61E-02	CCL2,IL1B,TLR2,TNF
GHR	transmembrane receptor		-1.98		1.61E-02	CD36,IGFBP3,IL1B,TNF
RAC2	enzyme				1.61E-02	CCL3L3,CCL4,CCR5,IL1B
n-3 fatty acids	chemical drug		-0.988		1.61E-02	ALOX5,CCL2,IL1B,TNF
SCD	enzyme				1.70E-02	CCL3L3,CD36,CXCL3,IL1B,TNF
RHO	G-protein coupled receptor		-0.447		1.70E-02	C1QA,CRABP1,CSF1R,CTSS,HCLS1
RNASEL	enzyme				1.71E-02	CTSE,IL1B,TNF
cis-urocanic acid	chemical drug				1.71E-02	CLDN1,IGFBP3,TNF
PTCH1	transmembrane receptor				1.71E-02	MYH1,TNNI2,TNNT1
PDCD4	other				1.71E-02	IL1B,MMP3,PLAU
CDX1	transcription regulator				1.71E-02	CLDN1,CTSE,SLC7A8
BTG2	transcription regulator				1.71E-02	CXCL3,IL1B,MMP3
PBX1	transcription regulator				1.71E-02	CYBB,PF4,PLAU
NAB2	transcription regulator				1.71E-02	ALOX5AP,MMP3,PLAU
IL17F	cytokine				1.71E-02	CCL2,CXCL3,MMP3
HOXA7	transcription regulator				1.71E-02	CD93,IL7R,LY86
fluvoxamine	chemical drug				1.71E-02	CCR5,CD37,TFPI2
fucoidin	chemical reagent				1.71E-02	CLDN1,IL1B,TNF
DL-fructose	chemical - endogenous mammalian				1.71E-02	CD36,IL1B,NLRP3
niacinamide	chemical - endogenous mammalian		-0.861		1.71E-02	BCL2A1,CCL2,CD14,ITGAM,RUNX3,TNF
CP-55940	chemical reagent				1.80E-02	CCL2,CCL4,PRKCB,TNF
FLT3	kinase				1.80E-02	CYBB,LYZ,PTPN6,TNF
KLF11	transcription regulator	Inhibited	-2.58		1.82E-02	CCL2,CCL3L3,IL1B,MAOB,MMP3,PLAU,TNF
GSTP1	enzyme				1.84E-02	Cxcl11,GPR35,IL1B,LIN7A,MYH1,TNF
CDX2	transcription regulator		0.849		1.84E-02	CLDN1,CTSE,DHRS9,PRDM1,SLC7A8,TAL1
EGLN1	enzyme		-1		1.86E-02	Acan,IL1A,IL1B,MMP3,TNF
TBX5	transcription regulator				1.86E-02	CCL2,CCL3L3,CCL4,Ccl6,NFATC2
NFATC1	transcription regulator				1.86E-02	CYBB,IL1B,PRDM1,SELPLG,TNF
camptothecin	chemical drug		0.113		1.91E-02	APOE,ARRB2,BCL2A1,BTK,CASP1,CCL2,CD48,CD53,CD93,CXCL3,F5,FCGR2B,GPNMB,HJURP,IGFBP3,IL10RA,IL1A,IL1B,MERTK,OSM,P2RX1,TLR2,TNF,VAV3
oxymatrine	chemical drug				2.00E-02	CLDN1,PTPRC,TNF
BCOR	transcription regulator				2.00E-02	BANK1,CD37,PRDM1
PLP1	other				2.00E-02	CCL2,MMP3,TNF
MST1	growth factor				2.00E-02	IRF8,MSR1,TNF
TF	transporter				2.00E-02	CCL2,IL1B,TNF
mir-142	microRNA				2.00E-02	CD93,CXCL3,TNF
PTH1R	G-protein coupled receptor				2.00E-02	CSF1R,GALNT3,TNFRSF11A
Mt2	other				2.00E-02	GPT,IL1B,TNF
arotinoid acid	chemical toxicant				2.00E-02	FOLR2,RUNX3,TNF
SB 290157	chemical reagent				2.00E-02	CXCL3,IL1B,TNF
deoxycholate	chemical - endogenous mammalian		0		2.00E-02	APOC2,GJB6,PLAU,TNF
Igm	complex		0.13		2.02E-02	BCL2A1,CD69,FCGR2B,PRDM1,TNF
16,16-dimethylprostaglandin E2	chemical - endogenous mammalian				2.03E-02	IL1B,TNF
Ginkgo biloba	chemical drug				2.03E-02	CCL4,IL1B
Mmp	group				2.03E-02	CSF1R,ITGAM
ibudilast	chemical drug				2.03E-02	IL1B,TNF
cyanidin 3-O-glucoside	chemical - endogenous non-mammalian				2.03E-02	IL1B,TNF
Hmgb1	transcription regulator				2.03E-02	IL1B,TNF
IL17R	complex				2.03E-02	CCL2,CXCL3
HCAR1	G-protein coupled receptor				2.03E-02	IL1B,TNF
salmonella typhimurium lipopolysaccharide	chemical - endogenous non-mammalian				2.03E-02	IL1B,TNF
ABCA7	transporter				2.03E-02	CD14,IL1B
PON2	enzyme				2.03E-02	C5AR1,TNF
astragalin	chemical - endogenous non-mammalian				2.03E-02	IL1B,TNF
ABCC1	transporter				2.03E-02	CYBB,NCF1
TRG	other				2.03E-02	FCER1G,IL1B
TNFSF4	cytokine				2.03E-02	PRDM1,TNF
TGIF1	transcription regulator				2.03E-02	CXCL3,IL1B
IGHE	other				2.03E-02	CCL3L3,TNF
LGALS3BP	transmembrane receptor				2.03E-02	MMP3,TNF
NCF4	enzyme				2.03E-02	IL1B,TNF
ABCB1	transporter				2.03E-02	ABCD2,IL1B
NFKBIZ	transcription regulator				2.03E-02	CXCL3,TNF
ARF6	transporter				2.03E-02	IL1B,TNF
COCH	other				2.03E-02	IL1B,TNF
TNFSF9	cytokine				2.03E-02	CD14,TNF
GABBR1	G-protein coupled receptor				2.03E-02	Acan,TNF
HLF	transcription regulator				2.03E-02	F9,LMO2
ATOH1	transcription regulator				2.03E-02	Cdkn1c,SALL1
MIA-602	chemical reagent				2.03E-02	IL1B,TNF
domoic acid	chemical toxicant				2.03E-02	IL1B,TNF
Trolox C	chemical drug				2.03E-02	CCL3L3,GPT
hydroquinone	chemical - endogenous mammalian				2.03E-02	IL1B,TNF
(5-(4-N-methyl-N(2-pyridyl)amino)ethoxy)benzyl thiazolidine-2,4-dione	chemical reagent				2.03E-02	CTSS,ITGAM
diacerein	chemical drug				2.03E-02	IL1B,TNF
polymyxin B	biologic drug				2.03E-02	IL1B,TNF
perilla alcohol	chemical drug				2.03E-02	BCL2A1,IL1B
tyrphostin AG 127	chemical - kinase inhibitor				2.03E-02	IL1B,TNF
gamma-linolenic acid	chemical - endogenous mammalian				2.03E-02	CCL2,NCF1
arachidic acid	chemical - endogenous mammalian				2.03E-02	IL1B,TNF
sulfo-N-succinimidyl oleate	chemical toxicant				2.03E-02	IL1B,NLRP3
KRAS	enzyme		1.664		2.07E-02	BCL2A1,CASP1,CCL2,CEACAM1,CSF2RB,CSF3R,CYBB,FCGR2B,IL1A,IL1B,ITGAM,ITGB2,LYL1,LYZ,MMP3,MRC1,MSR1,NCF1,NCF4,PTPN6,PTPRC,Slfn2,SOD3,TLR2,TNF,VAV1
PDLIM2	other	Inhibited	-2.449		2.11E-02	CRISPLD2,GNG2,IGFBP3,NUDT11,SUSD3,SV2A
vorinostat	chemical drug		0.102		2.21E-02	ABCD2,ATP2A3,CASP1,CCL3L3,CCR5,CD69,IL1B,LYZ,OSM,TAL1,TNF
WWTR1	transcription regulator				2.22E-02	CXCL3,IL1A,IL1B,ITGB2
Pro-inflammatory Cytokine	group				2.22E-02	APOE,MMP3,SLC6A4,TLR2
TCF12	transcription regulator				2.22E-02	BLNK,CSF1R,IL10RA,IL7R
plumbagin	chemical toxicant				2.32E-02	BCL2A1,CYBB,PTPN6
KDM6B	enzyme				2.32E-02	CCL3L3,Cxcl11,ITGAL
HSD11B1	enzyme				2.32E-02	CCL2,INPP5D,TNF
CD274	enzyme				2.32E-02	CCL3L3,CD69,TNF
tosylphenylalanyl chloromethyl ketone	chemical - protease inhibitor				2.32E-02	CCL2,PLCG2,TNF
SRC (family)	group				2.46E-02	CCL2,CD36,SLC6A4,TNF
TNFRSF8	transmembrane receptor		1.067		2.46E-02	CASP1,CCL4,LCP2,TNF
PTPN1	phosphatase		1		2.46E-02	Cxcl11,CXCL3,HHEX,TNF
MECP2	transcription regulator		0.468		2.59E-02	APOE,CDH8,DLX5,GABRB3,IGFBP3,NAV3,SPN,TFPI2
ADP	chemical - endogenous mammalian				2.65E-02	CCL4,TNF
SYK/ZAP	group				2.65E-02	CD69,TNF
voltage-gated calcium channel	complex				2.65E-02	ITGAM,PTPRC
SGPP1	phosphatase				2.65E-02	IL1B,TNF
TRIM38	other				2.65E-02	IL1B,TNF
ORAI1	ion channel				2.65E-02	CXCL3,TNF
ABCA4	transporter				2.65E-02	CCL3L3,CCL4
PHLPP2	enzyme				2.65E-02	PRKCB,TNF
Traj18	other				2.65E-02	CXCL3,TNF
TRA	transmembrane receptor				2.65E-02	SELPLG,TNF
IL23A	cytokine				2.65E-02	IL1B,TNF
UCP2	transporter				2.65E-02	IL1B,TNF
TAP1	transporter				2.65E-02	IL1B,TNF
CST3	other				2.65E-02	IL1B,IRF8
miR-142-3p (and other miRNAs w/seed GUAGUGU)	mature microRNA				2.65E-02	F9,TNF
GHRHR	G-protein coupled receptor				2.65E-02	IL1B,TNF
HCK	kinase				2.65E-02	CD36,TNF
HPX	transporter				2.65E-02	AGTR1,ITGAM
CD209	other				2.65E-02	CCL4,TNF
IGBP1	phosphatase				2.65E-02	CASP1,CLDN1
TACR1	G-protein coupled receptor				2.65E-02	IL1B,TNF
TNFRSF12A	transmembrane receptor				2.65E-02	CCL2,MMP3
TEK	kinase				2.65E-02	IL1A,TNF
SDC1	enzyme				2.65E-02	CXCL3,GALNT3
BCL10	transcription regulator				2.65E-02	CCL4,TNF
NDFIP1	other				2.65E-02	IL1B,TNF
KLRC4-KLRK1/KLRK1	transmembrane receptor				2.65E-02	CD69,TNF
hemocyanin	biologic drug				2.65E-02	CD14,TNF
sevoflurane	chemical drug				2.65E-02	IL1B,TNF
N-(3-oxododecanoyl)-homoserine lactone	chemical reagent				2.65E-02	IL1A,IL1B
cytochalasin B	chemical toxicant				2.65E-02	SELPLG,TNF
zileuton	chemical drug				2.65E-02	CCL3L3,TNF
coomassie brilliant blue	chemical drug				2.65E-02	IL1B,TNF
abscisic acid	chemical - endogenous non-mammalian				2.65E-02	CCL2,TNF
manumycin A	chemical reagent				2.65E-02	IL1B,TNF
L-carnitine	chemical - endogenous mammalian				2.65E-02	IL1B,TNF
zymosan A	chemical - endogenous non-mammalian				2.65E-02	IL1B,TNF
TGAL copolymer	biologic drug				2.65E-02	IL1B,TNF
midostaurin	chemical drug				2.65E-02	CCL2,CD36
tyrphostin AG 1296	chemical - kinase inhibitor				2.65E-02	CD14,ITGAM
iloprost	chemical drug				2.65E-02	CCL2,TNF
Na+	chemical - endogenous mammalian				2.65E-02	AGTR1,TNF
TARDBP	transcription regulator				2.66E-02	CD36,IL1B,TNF
BCAP31	transporter				2.66E-02	CCL3L3,IL1B,TNF
ibrutinib	chemical drug				2.66E-02	CD69,PLCG2,TNF
IL25	cytokine				2.66E-02	CCL2,IL1B,TNF
ADA	enzyme				2.66E-02	ADORA3,CXCL3,TNF
CDK5	kinase				2.66E-02	CD14,IGFBP3,KCNMA1
MEIS1	transcription regulator				2.66E-02	CCL3L3,PF4,RGS1
Mt1	other				2.66E-02	GPT,IL1B,TNF
diclofenac	chemical drug				2.66E-02	IL1A,ITGAM,TNF
rolipram	chemical drug				2.66E-02	CCL2,IL1B,TNF
rosuvastatin	chemical drug				2.66E-02	CYBB,NCF4,TNF
geranylgeranyl pyrophosphate	chemical - endogenous mammalian				2.66E-02	CCL2,IL1B,TNF
celecoxib	chemical drug		-0.896		2.86E-02	ALOX5,BCL2A1,CD68,IL1B,TLR2,TNF,TNFRSF11A
HOXA9	transcription regulator				2.89E-02	CCL2,CD36,CD93,CYBB,IL7R,LY86,LYZ,MAFB,PTPRC
NEDD9	other		1.342		2.96E-02	ALOX5,ANKRD37,AOAH,LIN7A,SLC14A1
9,10-dimethyl-1,2-benzanthracene	chemical toxicant				2.97E-02	CXCL3,IL1B,MRC1,TNF
FOXO4	transcription regulator		-1.89		3.02E-02	Acan,C1QA,CH25H,ITGAM,ITGB2,LCP2,PTPRC
D-glucose	chemical - endogenous mammalian	Activated	3.993		3.03E-02	Acan,ACSS1,AGTR1,ART3,ATP2A3,CASP1,CCL2,CD36,COX6A2,CSF1R,CYBB,HK3,IL1B,LCP1,MAFB,MLXIPL,MSR1,NCF1,PLAU,PRKCB,PTPN6,TLR2,TNF
Ikb	group				3.03E-02	CCL2,HHEX,TNF
C1QA	other				3.03E-02	C5AR1,MERTK,TNF
APLN	other				3.03E-02	LYL1,NCF1,SPN
FYN	kinase				3.03E-02	CCL4,IL1B,TNF
LRPAP1	other				3.03E-02	CCL3L3,IL1B,TNF
SLC16A2	transporter				3.03E-02	ICOSLG/LOC102723996,SLC7A8,SLCO1C1
stearic acid	chemical - endogenous mammalian				3.03E-02	CCL3L3,IL1B,TNF
troglitazone	chemical drug		-1.472		3.10E-02	ABCD2,AGTR1,CCL2,CD36,CHCHD10,CXCL3,IL1B,MAOB,MLXIPL,MMP3,MSR1,NCF1,TBXAS1,TNF
streptozocin	chemical drug	Activated	2.401		3.14E-02	CCL3L3,DLX5,IL1B,MLXIPL,MSR1,NCF1,SLC7A8,SOD3,TNF
ATF3	transcription regulator	Inhibited	-2.383		3.27E-02	CD69,IL1B,MMP3,SLC15A3,TLR2,TNF
acetoacetyl-coenzyme A	chemical - endogenous mammalian				3.29E-02	IL1B
leukotriene E4	chemical - endogenous mammalian				3.29E-02	CCL4
15-deoxy-delta-12-14 prostaglandin D2	chemical - endogenous mammalian				3.29E-02	ITGAM
17-phenyl-18,19,20-trinor-prostaglandin d2	chemical reagent				3.29E-02	ITGAM
adenine	chemical - endogenous mammalian				3.29E-02	IL1B
kynurenine	chemical - endogenous mammalian				3.29E-02	MMP3
1,4-glucan	chemical - endogenous mammalian				3.29E-02	TNF
miglitol	chemical drug				3.29E-02	ITGAL
8-cyclopentyl-1,3-dipropylxanthine	chemical reagent				3.29E-02	TNF
taurolithocholic acid	chemical - endogenous mammalian				3.29E-02	TNF
MAP1LC3	group				3.29E-02	TNF
MRGPRX2	G-protein coupled receptor				3.29E-02	CCL4
GPSM3	other				3.29E-02	IL1B
omalizumab	biologic drug				3.29E-02	TNF
cyanovirin-N	biologic drug				3.29E-02	CD69
abciximab	biologic drug				3.29E-02	TNF
CGP 57380	chemical reagent				3.29E-02	TNF
carteolol	chemical drug				3.29E-02	TNF
pivalyloxymethyl butyrate	chemical drug				3.29E-02	ATP2A3
epratuzumab	biologic drug				3.29E-02	PRDM1
capsular polysaccharide	chemical - other				3.29E-02	MSR1
etalocib	chemical drug				3.29E-02	ITGAM
hexacosanoyl-coenzyme A	chemical - endogenous non-mammalian				3.29E-02	ALOX5
HSP	group				3.29E-02	TNF
Dgk	group				3.29E-02	CCL2
adenosine deaminase	group				3.29E-02	CXCL3
IRAK1/4	group				3.29E-02	IL1B
Mbl1	other				3.29E-02	TNF
linseed oil	chemical reagent				3.29E-02	CCL3L3
davunetide	biologic drug				3.29E-02	CD69
smectite	chemical drug				3.29E-02	IL1B
diosmetin	chemical - endogenous non-mammalian				3.29E-02	TNF
enkephalin, methionine	biologic drug				3.29E-02	MRC1
DEFA1 (includes others)	other				3.29E-02	CASP1
C17orf98	other				3.29E-02	XIST
MALP-2R	chemical - endogenous non-mammalian				3.29E-02	TNF
imidazoquinolines	chemical - other				3.29E-02	TNF
Silybum marianum extract	chemical - endogenous non-mammalian				3.29E-02	TNF
Calcb	other				3.29E-02	TNF
Il12 receptor	complex				3.29E-02	TNF
ZNF426	transcription regulator				3.29E-02	XIST
Clec4a3	other				3.29E-02	TNF
PAFAH2	enzyme				3.29E-02	GPT
SLAMF9	other				3.29E-02	TNF
RASAL3	other				3.29E-02	GPT
WDR41	other				3.29E-02	TNF
ILRUN	other				3.29E-02	TNF
RNF165	enzyme				3.29E-02	XIST
lentinan	chemical drug				3.29E-02	TNF
FAM49B	other				3.29E-02	CD69
TYSND1	peptidase				3.29E-02	GPT
Il1bos	other				3.29E-02	IL1B
CCDC134	other				3.29E-02	TNF
DNAJA4	other				3.29E-02	APOE
IL17RC	transmembrane receptor				3.29E-02	STEAP4
PELI3	enzyme				3.29E-02	IL1B
Trbv13-1	other				3.29E-02	TNF
MHC II	group				3.29E-02	TNF
SELENOK	other				3.29E-02	TNF
CMPK2	kinase				3.29E-02	IL1B
LYST	transporter				3.29E-02	TNF
TRAF	group				3.29E-02	TNF
SASH3	other				3.29E-02	TNF
HDLBP	transporter				3.29E-02	CSF1R
SLC26A1	transporter				3.29E-02	GPT
HINT2	other				3.29E-02	GPT
DAGLA	enzyme				3.29E-02	IL1B
LMAN1	other				3.29E-02	F5
canakinumab	biologic drug				3.29E-02	IL1B
HLA-DR	complex				3.29E-02	IL1B
NFKBIL1	transcription regulator				3.29E-02	TNF
RNF138	enzyme				3.29E-02	CACNA1A
HNRNPLL	other				3.29E-02	PTPRC
PRSS27	peptidase				3.29E-02	GPT
SLC5A10	transporter				3.29E-02	GPT
alpha-pinene	chemical drug				3.29E-02	TNF
GPR18	G-protein coupled receptor				3.29E-02	TNF
LAYN	other				3.29E-02	XIST
BTLA	other				3.29E-02	TNF
NFAM1	transmembrane receptor				3.29E-02	TNF
RIF1	other				3.29E-02	PRDM1
PYGO1	other				3.29E-02	XIST
VKORC1	enzyme				3.29E-02	F9
boldine	chemical - endogenous non-mammalian				3.29E-02	NCF1
KMT2C	transcription regulator				3.29E-02	CCL2
lauroylcarnitine	chemical - endogenous mammalian				3.29E-02	CLDN1
HOOK3	other				3.29E-02	MSR1
CLIC1	ion channel				3.29E-02	IL1B
NAP1L2	other				3.29E-02	Cdkn1c
phosphodiesterase 4 inhibitor	chemical drug				3.29E-02	TNF
FBXO8	other				3.29E-02	XIST
carbimazole	chemical drug				3.29E-02	CD69
febuxostat	chemical drug				3.29E-02	CCL2
SERPINA12	other				3.29E-02	TNF
MAGEA3/MAGEA6	other				3.29E-02	TNF
LILRA3	other				3.29E-02	TNF
INK4	group				3.29E-02	TFPI2
Caveolin	group				3.29E-02	TNF
NSC 270012	chemical reagent				3.29E-02	TNF
S100	complex				3.29E-02	SLC6A4
8-thioguanosine	chemical reagent				3.29E-02	PRDM1
diaziquone	chemical drug				3.29E-02	IL1B
dalcetrapib	chemical drug				3.29E-02	TNF
AZD1981	chemical drug				3.29E-02	ITGAM
(S,R)-3-phenyl-4,5-dihydro-5-isoxazole acetic acid	chemical drug				3.29E-02	TNF
Tcrb-V3	group				3.29E-02	CD69
GUCY2C	kinase				3.29E-02	TNF
GGCX	enzyme				3.29E-02	F9
BCHE	enzyme				3.29E-02	TNF
LEFTY2	growth factor				3.29E-02	MMP3
AZD4547	chemical drug				3.29E-02	TNF
dagrocorat	chemical drug				3.29E-02	TNF
PF-4308515	chemical drug				3.29E-02	TNF
ITGB7	transmembrane receptor				3.29E-02	TNF
RASGRF2	other				3.29E-02	TNF
DNAJC14	other				3.29E-02	AGTR1
AFM	transporter				3.29E-02	APOE
RIDA	enzyme				3.29E-02	TNF
COL6A3	other				3.29E-02	WWC1
SIT1	other				3.29E-02	CD69
HLA-DQB1	other				3.29E-02	TNF
CCR8	G-protein coupled receptor				3.29E-02	CD69
Slpi (includes others)	other				3.29E-02	TNF
SLA2	other				3.29E-02	CD69
LAMA1	other				3.29E-02	PLAU
LAMA3	other				3.29E-02	IL1B
CD7	other				3.29E-02	TNF
ARIH2	enzyme				3.29E-02	IL1B
mir-485	microRNA				3.29E-02	SV2A
miR-616-3p (miRNAs w/seed GUCAUUG)	mature microRNA				3.29E-02	TFPI2
mir-920	microRNA				3.29E-02	TNF
miR-105-5p (and other miRNAs w/seed CAAAUGC)	mature microRNA				3.29E-02	TLR2
miR-1225-3p (miRNAs w/seed GAGCCCC)	mature microRNA				3.29E-02	GAB3
mir-1225	microRNA				3.29E-02	GAB3
mir-583	microRNA				3.29E-02	IL2RG
LOC294154	other				3.29E-02	TNF
SRXN1	enzyme				3.29E-02	GPT
CD34	other				3.29E-02	TNF
AQUAPORIN	group				3.29E-02	IL1B
IGHG1	other				3.29E-02	TNF
BAZ1A	other				3.29E-02	IGFBP3
potassium nitrate	chemical drug				3.29E-02	ITGAM
KLRC2	transmembrane receptor				3.29E-02	TYROBP
CEACAM3	other				3.29E-02	TNF
RCAN2	other				3.29E-02	MYH1
DOK3	other				3.29E-02	NFATC2
MMD	kinase				3.29E-02	TNF
TLE4	transcription regulator				3.29E-02	PRDM1
TRAT1	kinase				3.29E-02	CD69
CUBN	transmembrane receptor				3.29E-02	NLRP3
AKAP8	other				3.29E-02	TNF
KIR2DS2 (includes others)	transmembrane receptor				3.29E-02	CD69
GZMA	peptidase				3.29E-02	CCL2
TLL1	peptidase				3.29E-02	IGFBP3
Tpi(6)-Leu(13)-psi(CH2NH)-Leu(14)-bombesin (6-14)	chemical reagent				3.29E-02	ITGAM
KCNQ4	ion channel				3.29E-02	TNNT1
SIGLEC11	other				3.29E-02	IL1B
P2RY12	G-protein coupled receptor				3.29E-02	CCL4
PRSS2	peptidase				3.29E-02	MMP3
CALCB	other				3.29E-02	IL1A
R-(+)-p-aminoglutethimide	chemical reagent				3.29E-02	TNF
SLC6A14	transporter				3.29E-02	IL1A
AGL	enzyme				3.29E-02	GPT
CD276	other				3.29E-02	TNF
BPNT1	phosphatase				3.29E-02	GPT
NAGLU	enzyme				3.29E-02	LYZ
PDE10A	enzyme				3.29E-02	GPT
KIR2DL4	transmembrane receptor				3.29E-02	CD69
HNRNPA0	other				3.29E-02	TNF
Uox	enzyme				3.29E-02	IL1B
ADRA2A	G-protein coupled receptor				3.29E-02	TNF
CLC	enzyme				3.29E-02	IL1B
CD1D	other				3.29E-02	PTPN6
HLA-E	transmembrane receptor				3.29E-02	TNF
ITGAE	other				3.29E-02	TNF
RSL1D1	other				3.29E-02	PLAU
UBE2J1	enzyme				3.29E-02	TNF
JAGN1	other				3.29E-02	CSF3R
PTPRH	phosphatase				3.29E-02	CD69
CFP	other				3.29E-02	ITGAM
CD72	transmembrane receptor				3.29E-02	CCL2
PLAAT3	enzyme				3.29E-02	GPT
3-hydroxydodecanoic acid	chemical - endogenous mammalian				3.29E-02	TNF
6-n-octylaminouracil	chemical - kinase inhibitor				3.29E-02	TNF
XCL1	cytokine				3.29E-02	TNF
BCL2L14	other				3.29E-02	TNF
infigratinib	chemical drug				3.29E-02	GALNT3
APOC2	transporter				3.29E-02	TNF
KLRC1	transmembrane receptor				3.29E-02	GPT
ITGAD	other				3.29E-02	CD28
F12	peptidase				3.29E-02	IL1B
brequinar	chemical drug				3.29E-02	ITGAM
anagliptin	chemical drug				3.29E-02	TNF
quercetin-3-methyl ether	chemical reagent				3.29E-02	IL1B
THRIL	other				3.29E-02	TNF
PRDX6	enzyme				3.29E-02	PLAU
PVALB	other				3.29E-02	C1QC
quercetin-3,4'-dimethyl ether	chemical reagent				3.29E-02	IL1B
ZNF433	transcription regulator				3.29E-02	ALOX5
CD300C	transmembrane receptor				3.29E-02	TNF
ALYREF	transcription regulator				3.29E-02	APOE
Cd209d	other				3.29E-02	TNF
ACAN	other				3.29E-02	TNF
Ccr2	G-protein coupled receptor				3.29E-02	TNF
Gsta4	enzyme				3.29E-02	GPT
LGALS9B	other				3.29E-02	TNF
MARCKS	other				3.29E-02	TNF
Madcam1	other				3.29E-02	TNF
Naip1 (includes others)	other				3.29E-02	IL1B
NLRP1	other				3.29E-02	IL1B
CCL3L1	other				3.29E-02	CCR5
CLEC4A	transmembrane receptor				3.29E-02	TNF
PTPRCAP	other				3.29E-02	PTPRC
minozac free base	chemical drug				3.29E-02	IL1B
ZNF140	transcription regulator				3.29E-02	FCGR2B
Rhodobacter sphaeroides lipopolysaccharide	chemical - endogenous non-mammalian				3.29E-02	IL1B
CYP4A22-AS1	other				3.29E-02	TAL1
Rp-cAMP triethylamine	chemical reagent				3.29E-02	CXCL3
mycobacterium smegmatis lipoarabinomannan	chemical - endogenous non-mammalian				3.29E-02	TNF
tat-psi-delta-RACK	chemical reagent				3.29E-02	CCL2
FAU	other				3.29E-02	TNF
CYCS	transporter				3.29E-02	PRDM1
fidarestat	chemical drug				3.29E-02	NLRP3
CGP 52608	chemical reagent				3.29E-02	ALOX5
CU-CPT22	chemical reagent				3.29E-02	CCL3L3
nardostachys chinensis extract	chemical reagent				3.29E-02	PRKCB
LMT-28	chemical reagent				3.29E-02	TNF
PRN694	chemical - kinase inhibitor				3.29E-02	CD69
SRI-29132	chemical - kinase inhibitor				3.29E-02	TNF
3,4-dideoxyglucosone-3-ene	chemical - endogenous mammalian				3.29E-02	PRKCB
P144	biologic drug				3.29E-02	CCL2
A-770041	chemical - kinase inhibitor				3.29E-02	PLCG2
erteberel	chemical drug				3.29E-02	IL1B
typhoid vaccine Ty21a	biologic drug				3.29E-02	PTPRC
lipophosphonoglycan	chemical - endogenous non-mammalian				3.29E-02	IL1B
dexamethasone/tobramycin	chemical drug				3.29E-02	TLR2
basic calcium phosphate crystal	chemical - endogenous mammalian				3.29E-02	MMP3
merck C	chemical - kinase inhibitor				3.29E-02	TNF
trimellitic anhydride	chemical toxicant				3.29E-02	IL1B
GTS 21	chemical drug				3.29E-02	TNF
diethylcarbamazine	chemical drug				3.29E-02	CCL2
metoclopramide	chemical drug				3.29E-02	TNF
amprenavir	chemical drug				3.29E-02	CD36
8-carboxamidocyclazocine	chemical reagent				3.29E-02	CCR5
justicidin A	chemical - endogenous non-mammalian				3.29E-02	TNF
phenylpropanoic acid	chemical - endogenous mammalian				3.29E-02	ATP2A3
mitoguazone	chemical drug				3.29E-02	ITGAL
isobutylamine	chemical - endogenous non-mammalian				3.29E-02	TNF
imidapril	chemical drug				3.29E-02	NCF1
deoxyspergualin	chemical drug				3.29E-02	TNF
cyn BG60 protein	chemical reagent				3.29E-02	TNF
toluene	chemical - endogenous non-mammalian				3.29E-02	GPT
cicletanine	chemical drug				3.29E-02	PRKCB
desethylamiodarone	chemical - endogenous mammalian				3.29E-02	TNF
RP 48740	chemical drug				3.29E-02	TNF
propagermanium	chemical drug				3.29E-02	TNF
L-826,141	chemical drug				3.29E-02	TNF
D-lactic acid	chemical - endogenous mammalian				3.29E-02	ITGAM
vanoxerine	chemical drug				3.29E-02	SOD3
aldehyde	chemical - endogenous mammalian				3.29E-02	TNF
aminooxypentane-rantes	chemical reagent				3.29E-02	CCR5
PKA-I	complex				3.29E-02	TNF
POP-1',3'-propanediol	chemical reagent				3.29E-02	TNF
POP-1',2'-propanediol	chemical reagent				3.29E-02	TNF
POP-1',4'-butanediol	chemical reagent				3.29E-02	TNF
POP-1',3'-butanediol	chemical - endogenous mammalian				3.29E-02	TNF
POP-2',2'-dimethylpropanediol	chemical reagent				3.29E-02	TNF
phosphatidylpropanol	chemical reagent				3.29E-02	TNF
potassium superoxide	chemical toxicant				3.29E-02	IL12RB2
phytosphingosine	chemical - endogenous mammalian				3.29E-02	CLDN1
SH-130	chemical reagent				3.29E-02	TNF
palmitoylcarnitine	chemical - endogenous mammalian				3.29E-02	CLDN1
P505-15	chemical drug				3.29E-02	PLCG2
POP-2'-methylpropanediol	chemical reagent				3.29E-02	TNF
2-butenal	chemical toxicant				3.29E-02	TNF
nefazodone	chemical drug				3.29E-02	GPT
NSC 95397	chemical reagent				3.29E-02	TNF
praziquantel	chemical drug				3.29E-02	TNF
repaglinide	chemical drug				3.29E-02	CCL2
isobutyric acid	chemical - endogenous non-mammalian				3.29E-02	ATP2A3
4-cresol	chemical toxicant				3.29E-02	ITGAM
phenol	chemical - endogenous mammalian				3.29E-02	IL1B
PAR-1-specific peptide	chemical reagent				3.29E-02	OSM
echium oil	chemical drug				3.29E-02	IL1B
nexinhib4	chemical reagent				3.29E-02	ITGAM
CDD450	chemical - kinase inhibitor				3.29E-02	IL1B
ethyl-3,4-dephostatin	chemical reagent				3.29E-02	TNF
WZB117	chemical reagent				3.29E-02	CXCL3
2,4-dinitrothiocyanatobenzene	chemical toxicant				3.29E-02	TNF
allotrap 1258	chemical drug				3.29E-02	TNF
eptifibatide	biologic drug				3.29E-02	TNF
Z-YVAD-FMK	chemical reagent				3.29E-02	IL1B
D-JNK inhibitor I	biologic drug				3.29E-02	CSF1R
Z-WEHD-FMK	chemical - protease inhibitor				3.29E-02	CCL2
leucyl-leucine-methyl ester	biologic drug				3.29E-02	IL1B
polysaccharide	chemical - endogenous mammalian				3.29E-02	TNF
vitamin K	chemical - endogenous mammalian				3.29E-02	TNF
ellipticine	chemical reagent				3.29E-02	IL1B
dextromethorphan	chemical drug				3.29E-02	TNF
physostigmine	chemical drug				3.29E-02	ITGAM
lysophospholipids	chemical - endogenous mammalian				3.29E-02	CLDN1
cardiolipin	chemical - endogenous mammalian				3.29E-02	CCL2
glycosylphosphatidylinositol	chemical - endogenous mammalian				3.29E-02	TNF
hexanoic acid	chemical - endogenous mammalian				3.29E-02	ATP2A3
isovaleric acid	chemical - endogenous mammalian				3.29E-02	ATP2A3
17S-hydroperoxy-docosahexaenoic acid	chemical - endogenous mammalian				3.29E-02	IL1B
methyl palmitate	chemical - endogenous mammalian				3.29E-02	TNF
D-erythro-C16-ceramide	chemical - endogenous mammalian				3.29E-02	TNF
15-hydroxyeicosatetraenoic acid	chemical - endogenous mammalian				3.29E-02	CD36
UMP	chemical - endogenous mammalian				3.29E-02	IL1B
cladribine	chemical drug				3.29E-02	IL1B
tirofiban	chemical drug				3.29E-02	TNF
dimethylglycine	chemical - endogenous mammalian				3.29E-02	TNF
L-homocysteine	chemical - endogenous mammalian				3.29E-02	CCL2
L-cystine	chemical - endogenous mammalian				3.29E-02	TNF
glucuronoxylomannan	chemical - endogenous non-mammalian				3.29E-02	TNF
diglucosyl-diacylglycerol	chemical - endogenous non-mammalian				3.29E-02	TNF
proteoglycan	chemical - other				3.29E-02	EBI3
hydrocortisone phosphate	chemical drug				3.29E-02	APOE
22-hydroxycholesterol	chemical - endogenous mammalian				3.29E-02	APOE
cyanoketone	chemical reagent				3.29E-02	TNF
dexanabinol	chemical drug				3.29E-02	TNF
L-tartaric acid	chemical - endogenous mammalian				3.29E-02	TNF
L-alpha-hydroxyglutarate	chemical - endogenous mammalian				3.29E-02	IL7R
beraprost	chemical drug				3.34E-02	CCL2,TNF
rituximab	biologic drug				3.34E-02	BCL2A1,PRDM1
cyclooxygenase	group				3.34E-02	MMP3,MRC1
FXR ligand-FXR-Retinoic acid-RXRα	complex				3.34E-02	APOC2,APOE
LINC01139	other				3.34E-02	ANKRD37,IGFBP3
IL36B	cytokine				3.34E-02	IL1B,TNF
STAT1/3/5 dimer	complex				3.34E-02	MMP3,PLAU
iron dextran	chemical drug				3.34E-02	IL1B,TNF
elastase	group				3.34E-02	IL1B,MMP3
fontolizumab	biologic drug				3.34E-02	IL12RB2,TNF
GRK2	kinase				3.34E-02	C5AR1,TNF
SOX5	transcription regulator				3.34E-02	Acan,XIST
RAG2	enzyme				3.34E-02	IL1B,TNF
ATG16L1	enzyme				3.34E-02	IL1A,IL1B
LUM	other				3.34E-02	IL1B,TNF
RTKN	other				3.34E-02	BCL2A1,TNF
JMJD1C	enzyme				3.34E-02	LMO2,TAL1
AEBP1	peptidase				3.34E-02	APOE,CD36
2-[[9-isopropyl-6-[[4-(2-pyridyl)phenyl]methylamino]purin-2-yl]amino]butan-1-ol	chemical - kinase inhibitor				3.34E-02	CCL3L3,TNF
KLK5	peptidase				3.34E-02	IL1B,TNF
ENPP2	enzyme				3.34E-02	ITGAM,TNF
HPSE	enzyme				3.34E-02	CCL2,PLAU
IL19	cytokine				3.34E-02	CCL2,TNF
oligomycin	chemical - endogenous non-mammalian				3.34E-02	IL1B,TNF
cantharidin	chemical drug				3.34E-02	CASP1,TNF
orlistat	chemical drug				3.34E-02	CCL2,CCL3L3
Complement	complex				3.34E-02	CASP1,ITGAM
D-sphingosine	chemical - endogenous mammalian				3.34E-02	CLDN1,TNF
zinc sulfate	chemical drug				3.34E-02	IL1B,TNF
helenalin	chemical - endogenous non-mammalian				3.34E-02	CXCL3,PRDM1
irinotecan	chemical drug				3.34E-02	IL1B,TNF
tetrathiomolybdate	chemical drug				3.34E-02	IL1A,ITGAM
palmitoleic acid	chemical - endogenous mammalian				3.34E-02	MRC1,TNF
bile acid	chemical - endogenous mammalian				3.34E-02	APOC2,TNF
MAPK1	kinase		1.545		3.35E-02	APOE,CCL2,CCL3L3,CCL4,CD69,CD84,DOCK10,F9,GNG2,IL1B,MAOB,NUP210,OSM,PLAU,TNF
TRAF2	enzyme		-1.195		3.41E-02	CCL2,EBI3,GPR34,MPEG1,TNF
PDPK1	kinase				3.42E-02	IL1B,TNF,XIST
GAPDH	enzyme				3.42E-02	CCL2,CCL4,FCER1G
urethane	chemical toxicant				3.42E-02	CCL3L3,Cdkn1c,IL1B
4-hydroxynonenal	chemical toxicant				3.42E-02	CD36,IL1B,TNF
nitroarginine	chemical reagent				3.42E-02	CCL2,CD53,IL1B
ID2	transcription regulator		0.896		3.46E-02	CCR5,Cdkn1c,CSF2RB,FCER1G,ICOSLG/LOC102723996,IL10RA,IL7R,IRF8,LMO2,ZBTB16
ZBTB7B	transcription regulator				3.84E-02	CCL3L3,DHRS9,RUNX3,TNF
nifedipine	chemical drug		-1.951		3.84E-02	CCL2,IL1A,IL1B,TNF
glucosamine	chemical - endogenous mammalian		-1.729		3.84E-02	CCL2,COX6A2,MMP3,TNF
LPIN1	phosphatase				3.84E-02	APOE,IL1B,TNF
MBTD1	other				3.84E-02	CCL4,CXCL3,XIST
PROCR	other				3.84E-02	IL1B,IRF8,TNF
TRPM2	ion channel				3.84E-02	CXCL3,IL1B,TNF
histone deacetylase	complex				3.84E-02	PLAU,SLC7A8,TNF
sodium orthovanadate	chemical reagent				3.84E-02	CCL2,MSR1,TNF
UCP1	transporter		-1.406		3.85E-02	CAPN3,CD68,CHCHD10,IL1B,MYH1,RNASEL,TLR7,TLR9,TNF
NCOR1	transcription regulator				3.89E-02	CSF3R,IGFBP3,IL1B,LYZ,PRDM1
picropodophyllin	chemical drug				4.08E-02	PRDM1,ZBTB16
C1q	complex				4.08E-02	CCL2,MERTK
Angiotensin II receptor type 1	group				4.08E-02	CCL2,CCL3L3
METRNL	other				4.08E-02	CCL3L3,CCL4
STAR	transporter				4.08E-02	CD36,CD5L
PCSK9	peptidase				4.08E-02	IL1B,TLR2
GPNMB	enzyme				4.08E-02	TNF,TNFRSF11A
FKBP4	enzyme				4.08E-02	CEACAM1,TNF
LY96	transmembrane receptor				4.08E-02	CXCL3,TNF
PTPN2	phosphatase				4.08E-02	CCL3L3,Cxcl11
PYCARD	transcription regulator				4.08E-02	IL1B,TNF
MTA2	transcription regulator				4.08E-02	GPT,LYL1
STK3	kinase				4.08E-02	GPT,TNF
TRB	transmembrane receptor				4.08E-02	SELPLG,TNF
NFE2	transcription regulator				4.08E-02	SLC6A4,TBXAS1
RLN2	other				4.08E-02	CD36,MMP3
CRY2	enzyme				4.08E-02	IL1B,TNF
GABPB1	transcription regulator				4.08E-02	IL7R,ITGB2
ETV6	transcription regulator				4.08E-02	CSF1R,MMP3
NLRC5	transcription regulator				4.08E-02	IL1B,TNF
CRY1	enzyme				4.08E-02	IL1B,TNF
EGLN3	enzyme				4.08E-02	IL1A,IL1B
RGS1	enzyme				4.08E-02	CCL3L3,SLA
ADM2	other				4.08E-02	IGFBP3,MRC1
CYBA	enzyme				4.08E-02	CYBB,TNF
ethoxyquin	chemical toxicant				4.08E-02	Slco1a1,SLCO2B1
ginkgolide B	chemical drug				4.08E-02	CCL2,PF4
pimozide	chemical drug				4.08E-02	CSF1R,IRF8
triflusal	chemical drug				4.08E-02	CCL4,TNF
D609	chemical reagent				4.08E-02	CCL2,TNF
CA074-methyl ester	chemical reagent				4.08E-02	IL1B,NLRP3
bombesin	chemical - endogenous mammalian				4.08E-02	IGFBP3,ZBTB16
Z-DEVD-FMK	chemical - protease inhibitor				4.08E-02	CXCL3,FCER1G
vanadate	chemical - other				4.08E-02	MSR1,TNF
chitin	chemical - endogenous non-mammalian				4.08E-02	IL1B,TNF
CALC	group				4.08E-02	CCL2,TNF
RARA	ligand-dependent nuclear receptor		-1.195		4.10E-02	ALOX5,CD14,CD53,CD84,CD93,CTSS,FOLR2,IL12RB2,IL1A,MAFB,MAOB,TNF
cycloheximide	chemical reagent		0.526		4.14E-02	Acan,AGTR1,BTK,CCL2,CCL4,CXCL3,IL1A,IL1B,IL7R,ITGAM,OSM,PLAU,PRDM1,TNF
FLI1	transcription regulator				4.16E-02	APOC2,CSF1R,INPP5D,PF4
POU4F1	transcription regulator				4.16E-02	CRABP1,KCNMA1,LILRB3,RUNX3
rotenone	chemical toxicant		0.108		4.16E-02	CYBB,IL1B,ITGAM,TNF
bortezomib	chemical drug		-0.659		4.22E-02	BCL2A1,CASP1,CCL4,CSF2RB,GPNMB,IGFBP3,IL1B,PRDM1,TLR7,TLR9,TNF
NR3C2	ligand-dependent nuclear receptor		1.109		4.26E-02	APOE,BCL2A1,CCL2,CCL3L3,Fcrls,IL1B,TNF
BCL11B	transcription regulator				4.29E-02	IL7R,TNF,ZBTB16
nonylphenol	chemical toxicant				4.29E-02	CCL2,LCP2,Slco1a1
Mapk	group				4.42E-02	CCL2,CYBB,IL1B,MMP3,TNF
PRNP	other	Activated	2.19		4.42E-02	ADAM8,APOE,CCL2,IL1B,TNF
PTEN	phosphatase		0.378		4.54E-02	ALOX5AP,APOBR,CLDN1,GNG2,GPR146,HCLS1,IGFBP3,IL1B,MAL,MMP3,MRC1,NAIP,Naip1 (includes others),PF4,PLAU,PREX1,PRKCB,PTPRC,SLC4A11,SLC7A8,SLCO2B1,TNF,UNC93B1,VAV3,ZBTB16
THRA	ligand-dependent nuclear receptor		-1		4.55E-02	CCL2,Cxcl11,CXCL3,MYH1,TNF,Ugt1a7c
SOD2	enzyme		-0.781		4.69E-02	GPR146,GPT,IL1B,MMP3,TNF
HLX	transcription regulator				4.76E-02	CLDN1,CTSS,PRDM1
ALOX15	enzyme				4.76E-02	CD36,IL1B,TNF
DNASE2	enzyme				4.76E-02	CH25H,GPNMB,TNF
NLRP12	other				4.76E-02	CASP1,IL1B,TNF
mevalonic acid	chemical - endogenous mammalian				4.76E-02	CCL2,IL1B,TNF
chloroquine	chemical drug		-1.206		4.84E-02	CD69,IL1B,TLR9,TNF
prostaglandin E1	chemical - endogenous mammalian				4.88E-02	Acan,CD14
desoxycorticosterone	chemical - endogenous mammalian				4.88E-02	CYBB,TNF
vasoactive intestinal peptide	biologic drug				4.88E-02	CCL2,MMP3
PECAM1	other				4.88E-02	CD36,TNF
MAPK8IP1	other				4.88E-02	PLAU,TNF
S100B	other				4.88E-02	IL1B,TNF
COL2A1	other				4.88E-02	IL1B,TNF
PLCG2	enzyme				4.88E-02	BCL2A1,TNF
NFIA	transcription regulator				4.88E-02	CSF1R,MYH1
XRCC6	enzyme				4.88E-02	APOE,TNF
PCK1	kinase				4.88E-02	IL1B,TNF
miR-223-3p (miRNAs w/seed GUCAGUU)	mature microRNA				4.88E-02	LMO2,NLRP3
PKNOX1	transcription regulator				4.88E-02	CCL2,PLAU
STIM1	ion channel				4.88E-02	NFATC2,TNF
BIRC2	enzyme				4.88E-02	CCL2,TNF
CRHR2	G-protein coupled receptor				4.88E-02	KCNMA1,SLC6A4
SUV39H1	enzyme				4.88E-02	CSF1R,CYTH4
HSPA1A/HSPA1B	enzyme				4.88E-02	IL1B,TNF
cyclopiazonic acid	chemical - endogenous non-mammalian				4.88E-02	BCL2A1,TNF
ebselen	chemical drug				4.88E-02	IL1B,TNF
sulfasalazine	chemical drug				4.88E-02	ALOX5AP,IL1B
KN-62	chemical - kinase inhibitor				4.88E-02	IL1B,TNF
rofecoxib	chemical drug				4.88E-02	GPT,NCF1
zearalenone	chemical toxicant				4.88E-02	IL1B,TNF
acetylcholine	chemical - endogenous mammalian				4.88E-02	AGTR1,TNF
putrescine	chemical - endogenous mammalian				4.88E-02	CCL2,TLR2
trientine	chemical drug				4.88E-02	IGFBP3,SOD3
morin	chemical - endogenous non-mammalian				4.88E-02	MMP3,PTPN6
reserpine	chemical drug				4.88E-02	IL1B,SLC6A4
D-tubocurarine	chemical drug				4.88E-02	TFPI2,TNF
piperine	chemical drug				4.88E-02	MMP3,TNF
leptomycin B	chemical drug				4.88E-02	IL1B,TNF
AMPK	complex		-1.941		8.02E-02	CCL2,CLDN1,CYBB,NCF1,TNF
2-deoxyglucose	chemical drug		-1.964		8.15E-02	CSF1R,IL1B,IRF8,TNF
ITGB1	transmembrane receptor	Activated	2.155		8.93E-02	APOE,CCL2,IL1B,PLAU,RAC2,TNF
calcitriol	chemical drug	Activated	2.342		1.13E-01	ALOX5,CD14,CD69,CSF1R,CXCL3,CYBB,IGFBP3,IL10RA,IL1A,IL1B,ITGAM,MAL,MRC1,NOD2,PRKCB,TLR2,TLR7,TNF
SNCA	enzyme		1.767		1.68E-01	CCL2,CD68,CDH13,CYBB,IL1B,MMP3,NCF1,PLXNC1,TNF
sulforafan	chemical drug	Inhibited	-2.156		1.80E-01	CCL2,IL1B,PTPRC,SLC6A4,TNF
FOXO3	transcription regulator	Inhibited	-2.514		1.90E-01	Acan,C1QA,CH25H,CLDN1,ITGAM,ITGB2,LCP2,PLAU,PRDM1,PTPRC,TAL1,TNF
PSEN2	peptidase		-1.981		2.33E-01	C1QA,C1QB,CTSS,STAB1
levodopa	chemical - endogenous mammalian	Inhibited	-4.461		2.39E-01	ARHGAP4,ARRB2,ATP2A3,C1QA,Cdkn1c,CYTH4,Fcrls,GABRB3,HCLS1,HVCN1,KLHL6,LAPTM5,MFSD2A,NCF4,P2RY6,PLCG2,PLD4,PLEK,SLAMF9,STAB1
HRAS	enzyme	Activated	2.75		2.82E-01	Acan,ATP1A3,C1QC,CD69,CTSS,DOK2,IL1A,IL1B,IL7R,ITGAM,LRMP,LYZ,MAOB,MMP3,OSM,PLAU,PRKCB,SELPLG,TNF
Akt	group		1.953		3.23E-01	BCL2A1,CCL2,CD36,IL1B,IL7R,TLR2,TNF,TNFRSF11A
arsenic trioxide	chemical drug	Activated	2.585		4.91E-01	ALOX5AP,BCL2A1,CCL2,ITGAM,LMO2,NCF1,PTPRC,TMOD1,TNF
geldanamycin	chemical - endogenous non-mammalian	Inhibited	-2.4		1.00E+00	ARRB2,NLRP3,RNASEL,SPN,TNF,ZC3H12D
